# Supplementary material for: Antenatal Presentation of MRPS22‐Related Mitochondrial Disease Confirmed With Rapid Proteomics
Source: JIMD Rep. 2026 Apr 24;67(3):e70092. doi: 10.1002/jmd2.70092 (PMC13107422; doi:10.1002/jmd2.70092)
Supplement: Supplementary file 1 — Supporting Information: S1 Proteomic dataset of two‐sided t‐test results comparing proband fibroblasts against controls (n = 5). [file JMD2-67-e70092-s001.xlsx]

## Sheet: Sheet1
								T-test Proband v Controls				Log2 MS2 Quantity								Number of Peptides used for quantification
UniProtID	Gene Name	Protein Description	MitoCarta3.0	RCA	P value	Q value	Molecular Weight	Log2 Fold-Change	T-test statistic	-Log10 p-value	p<0.05	Control_1	Control_2	Control_3	Control_4	Control_5	Proband_1	Proband_2	Proband_3	Control_1	Control_2	Control_3	Control_4	Control_5	Proband_1	Proband_2	Proband_3
A0A024RBG1;Q9NZJ9-2	NUDT4B;NUDT4	Diphosphoinositol polyphosphate phosphohydrolase NUDT4B;Isoform 2 of Diphosphoinositol polyphosphate phosphohydrolase 2	-		4.87e-21	0	NaN	0.818703	11.2826	4.5377	+	11.1553	10.9679	10.9152	10.9923	10.9398	11.7873	11.7197	11.9314	3	3	2	3	3	3	3	4
A0A0B4J2D5;P0DPI2	GATD3B;GATD3A	Glutamine amidotransferase-like class 1 domain-containing protein 3B, mitochondrial;Glutamine amidotransferase-like class 1 domain-containing protein 3A, mitochondrial			4.46e-18	0	NaN	-0.429702	-5.51119	2.82415	+	11.4993	11.5636	11.723	11.5796	11.3646	11.1309	11.1196	11.0985	14	14	13	14	12	13	13	14
A0AVF1;A0AVF1-3	TTC26	Intraflagellar transport protein 56;Isoform 3 of Intraflagellar transport protein 56	-		4.75e-10	0	NaN	0.1336	0.238644	0.0865445		7.50221	7.55269	8.64186	7.95909	6.40972	7.15083	7.62569	8.46363	3	3	4	4	1	3	3	4
A0AVI4	TMEM129	E3 ubiquitin-protein ligase TM129	-		1.04e-07	0	40463.9	-0.647791	-1.05815	0.470562		8.86281	7.59127	9.60249	7.8894	8.86336	7.81828	NaN	8.00987	3	2	3	2	1	2	0	3
A0AVT1	UBA6	Ubiquitin-like modifier-activating enzyme 6	-		2.23e-28	0	117970	-0.00917435	-0.218308	0.0786128		10.8591	10.8837	10.9058	10.8539	11.0254	10.8894	10.8916	10.9081	51	51	51	51	50	53	51	48
A0FGR8-2	ESYT2	Isoform 2 of Extended synaptotagmin-2	-		1.6e-23	0	98901.6	-0.298938	-1.07282	0.488661		11.0007	10.7591	11.8848	10.9748	10.7569	10.7998	10.7766	10.7526	39	39	41	36	39	38	38	38
A0JLT2;A0JLT2-2	MED19	Mediator of RNA polymerase II transcription subunit 19;Isoform 2 of Mediator of RNA polymerase II transcription subunit 19	-		4.34e-09	0	NaN	-0.100503	-0.716999	0.279711		8.91761	NaN	NaN	NaN	8.61686	8.62109	8.58375	8.79534	3	0	0	0	3	1	1	2
A0JNW5	UHRF1BP1L	UHRF1-binding protein 1-like	-		1.96e-21	0	164198	-0.0540883	-0.476926	0.186894		8.74563	8.67221	9.03835	8.72068	8.72126	8.70718	8.56489	8.90454	26	19	22	22	24	23	20	20
A1A4S6	ARHGAP10	Rho GTPase-activating protein 10	-		1.98e-29	0	89374.6	-0.441138	-3.86943	2.08242	+	9.13488	8.88054	9.3443	9.15177	8.93777	8.698	8.57392	8.67422	21	21	22	21	22	18	22	21
A1L0T0	ILVBL	2-hydroxyacyl-CoA lyase 2	-		1.9e-24	0	67867.7	-0.0255788	-0.376586	0.143006		10.398	10.5905	10.5238	10.4151	10.6538	10.5342	10.4561	10.4817	25	23	22	23	24	24	23	23
A1L4H1;A1L4H1-2	SSC5D	Soluble scavenger receptor cysteine-rich domain-containing protein SSC5D;Isoform 2 of Soluble scavenger receptor cysteine-rich domain-containing protein SSC5D	-		2.14e-12	0	NaN	-0.974858	-3.12641	1.28224		NaN	8.13073	NaN	7.32197	7.65253	6.82523	6.62854	NaN	0	7	0	6	6	3	4	0
A1X283	SH3PXD2B	SH3 and PX domain-containing protein 2B	-		1.33e-22	0	101579	0.516315	1.5746	0.778806		11.0338	10.2436	11.3511	10.3024	10.1091	11.1162	11.1081	11.1486	33	34	34	30	32	33	34	35
A2RRP1	NBAS	Neuroblastoma-amplified sequence	-		1.04e-26	0	268571	0.0896544	1.54088	0.758753		9.4476	9.66077	9.60594	9.565	9.47225	9.6927	9.58395	9.64326	78	80	73	82	74	79	76	80
A2RTX5;A2RTX5-2	TARS3	Threonine--tRNA ligase 2, cytoplasmic;Isoform 2 of Threonine--tRNA ligase 2, cytoplasmic	-		6.06e-10	0	NaN	-0.3592	-2.10801	1.05136		NaN	7.59687	7.13013	7.75852	7.63526	7.20431	7.05549	7.25319	0	4	3	5	4	4	5	4
A2RUS2;A2RUS2-2	DENND3	DENN domain-containing protein 3;Isoform 2 of DENN domain-containing protein 3	-		9.54e-14	0	NaN	-0.709434	-0.958264	0.406498		6.62997	NaN	8.687	6.97256	6.61877	NaN	6.53243	6.50285	6	0	16	4	1	0	3	6
A3KMH1;A3KMH1-3	VWA8	von Willebrand factor A domain-containing protein 8;Isoform 3 of von Willebrand factor A domain-containing protein 8	+		5.79e-23	0	NaN	0.00235093	0.00808995	0.00269773		7.28813	8.07532	8.35911	8.55501	7.96841	8.02395	8.13806	7.99263	30	28	33	41	37	36	39	35
A3KN83;A3KN83-2;A3KN83-3	SBNO1	Protein strawberry notch homolog 1;Isoform 2 of Protein strawberry notch homolog 1;Isoform 3 of Protein strawberry notch homolog 1	-		6.43e-15	0	NaN	0.177586	0.910823	0.400659		8.00955	7.5156	8.00561	7.36042	7.86946	8.13825	7.75924	7.89165	16	12	18	10	17	16	15	12
A4D1E9	GTPBP10	GTP-binding protein 10	+		1.15e-13	0	42932.9	-0.206564	-0.547226	0.218988		8.00898	7.77829	8.33149	6.93938	7.67358	7.9666	6.96523	7.68751	6	5	7	3	7	5	3	3
A4D1P6	WDR91	WD repeat-containing protein 91	-		4.3e-18	0	83344.4	0.090718	0.558061	0.22403		8.58493	8.70388	9.14967	8.49026	8.79077	8.75575	8.75178	8.99633	13	15	16	14	12	17	14	12
A4D2B0	MBLAC1	Metallo-beta-lactamase domain-containing protein 1	-		4.64e-15	0	27202.3	0.0187162	0.0488081	0.0165287		7.91093	7.7258	7.12309	8.8343	7.52634	7.94473	7.68961	7.89407	4	5	3	3	5	6	5	4
A5PLL7;A5PLL7-2	TMEM189	Plasmanylethanolamine desaturase;Isoform 2 of Plasmanylethanolamine desaturase			3.59e-17	0	NaN	0.658202	1.72798	0.870532		9.22167	9.27559	7.89202	9.43945	8.63821	9.46156	9.60767	9.58555	3	4	2	5	4	5	5	3
A5PLN9;A5PLN9-2;A5PLN9-4;A5PLN9-5	TRAPPC13	Trafficking protein particle complex subunit 13;Isoform 2 of Trafficking protein particle complex subunit 13;Isoform 3 of Trafficking protein particle complex subunit 13;Isoform 4 of Trafficking protein particle complex subunit 13	-		7.47e-17	0	NaN	0.262938	2.31294	1.22165		9.86332	9.95651	10.3519	10.1313	10.0709	10.3486	10.2752	10.3893	7	9	8	8	9	9	9	9
A5YKK6	CNOT1	CCR4-NOT transcription complex subunit 1	-		3.86e-26	0	266939	0.142082	3.4125	1.84543	+	9.91544	9.89184	9.8704	9.88959	10.0209	10.1176	10.0384	10.0231	84	80	81	80	83	83	82	82
A6NCE7;Q9GZQ8	MAP1LC3B2;MAP1LC3B	Microtubule-associated proteins 1A/1B light chain 3 beta 2;Microtubule-associated proteins 1A/1B light chain 3B	-		4.85e-12	0	NaN	0.430151	2.48043	1.32078	+	13.0637	13.2087	13.6809	13.2081	12.9526	13.7929	13.5952	13.5707	5	5	5	4	4	4	5	4
A6ND36	FAM83G	Protein FAM83G	-		1.85e-23	0	90835	0.26054	1.08219	0.483362		8.30893	7.73372	7.45923	NaN	8.16903	8.19287	8.03639	8.30554	11	8	3	0	6	8	5	5
A6NDG6	PGP	Glycerol-3-phosphate phosphatase	-		3.62e-19	0	34006.1	0.010813	0.0776732	0.0265888		11.2143	11.0119	11.3047	10.7852	10.894	11.1487	11.0965	10.9133	14	13	14	15	15	12	12	14
A6NDU8	C5orf51	UPF0600 protein C5orf51	-		4.33e-16	0	33620.4	0.245126	1.87824	0.960894		9.05259	9.01673	9.36672	9.30966	8.89463	9.50823	9.27613	9.33522	11	12	12	13	11	13	11	11
A6NED2	RCCD1	RCC1 domain-containing protein 1	-		7.7e-26	0	40078.9	0.0664641	0.344715	0.129555		8.02545	7.80333	8.60959	7.9578	8.27351	8.27425	8.24163	8.08532	7	7	7	6	6	5	6	7
A6NFI3	ZNF316	Zinc finger protein 316	-		5.66e-09	0	108437	-0.214407	-1.49443	0.70931		7.87985	NaN	8.0207	7.77212	7.50386	7.61567	7.68639	7.43711	3	0	2	3	4	5	4	4
A6NHR9	SMCHD1	Structural maintenance of chromosomes flexible hinge domain-containing protein 1	-		1.44e-27	0	226374	0.00653553	0.0520235	0.0176389		8.82796	8.38141	8.65135	8.46855	8.84537	8.67438	8.59223	8.65778	49	44	47	42	50	43	46	44
A6NHX0	CASTOR2	Cytosolic arginine sensor for mTORC1 subunit 2	-		2.22e-23	0	36056.4	-0.122827	-0.382792	0.145653		9.21209	8.57935	9.35555	8.74536	8.29945	9.10634	8.79931	8.24096	9	7	9	8	9	8	8	9
A6NIH7	UNC119B	Protein unc-119 homolog B	-		4.27e-17	0	28136.6	-0.416075	-3.51194	1.8982	+	9.67999	9.80213	9.46187	9.88154	9.708	9.21116	9.17529	9.48545	7	7	7	7	7	7	6	7
A6NJ78	METTL15	12S rRNA N4-methylcytidine (m4C) methyltransferase	+		9.63e-22	0	46121	-0.556217	-1.59769	0.792561		7.48564	8.52246	8.52957	7.91292	8.67393	7.38625	8.13932	7.4805	5	5	7	3	7	5	3	5
A6NKF1	SAC3D1	SAC3 domain-containing protein 1			1.62e-10	0	43553.1	-0.808377	-2.30169	1.21496		9.05666	8.33636	9.2301	7.90461	8.70548	7.95848	7.45637	8.09995	6	4	6	3	6	4	3	3
A6ZKI3	RTL8C	Retrotransposon Gag-like protein 8C	-		4.01e-22	0	13171.1	0.290762	1.71219	0.861059		10.0449	9.85335	10.0572	9.63311	9.53269	10.3718	9.99639	9.97686	7	7	6	7	6	7	7	7
A7E2V4;A7E2V4-3;A7E2V4-4;A7E2V4-5	ZSWIM8	Zinc finger SWIM domain-containing protein 8;Isoform 3 of Zinc finger SWIM domain-containing protein 8;Isoform 4 of Zinc finger SWIM domain-containing protein 8;Isoform 5 of Zinc finger SWIM domain-containing protein 8	-		8.57e-18	0	NaN	0.227351	1.9877	1.0268		8.8994	8.40683	8.70946	8.49651	8.6401	8.83862	8.86969	8.86513	14	15	17	13	16	13	13	14
A8CG34	POM121C	Nuclear envelope pore membrane protein POM 121C			9.2e-10	0	125092	-0.0869917	-0.275676	0.0988401		NaN	7.93482	7.27689	8.22359	7.72015	7.86611	NaN	7.53762	0	3	3	3	2	3	0	2
A8MWD9;P62308	SNRPGP15;SNRPG	Putative small nuclear ribonucleoprotein G-like protein 15;Small nuclear ribonucleoprotein G	-		1.57e-15	0	NaN	0.451544	7.85224	3.64665	+	12.6984	12.5538	12.7145	12.52	12.554	13.1117	13.0364	13.0309	3	3	3	3	3	3	3	3
A8MXV4	NUDT19	Nucleoside diphosphate-linked moiety X motif 19	+		1.06e-17	0	42233.3	-0.525631	-2.32223	1.22718		9.76196	8.9256	9.50642	9.32227	9.8053	8.98374	9.08394	8.74836	8	9	8	8	9	8	8	7
A9UHW6	MIF4GD	MIF4G domain-containing protein	-		2.08e-16	0	25423.2	-1.12519	-3.57893	1.93337	+	7.68209	8.52536	7.99594	8.58897	8.29668	7.27386	6.50809	7.49592	8	6	5	8	5	4	4	5
B0YJ81	HACD1	Very-long-chain (3R)-3-hydroxyacyl-CoA dehydratase 1	-		7.92e-09	0	32387.8	-0.740458	-3.1749	1.71672	+	9.3268	9.56971	9.25506	8.83558	9.70632	8.73207	8.27029	8.79236	2	2	2	2	2	2	2	2
B2RTY4;B2RTY4-2;B2RTY4-4	MYO9A	Unconventional myosin-IXa;Isoform 2 of Unconventional myosin-IXa;Isoform 4 of Unconventional myosin-IXa	-		1.17e-10	0	NaN	0.0108529	0.062232	0.0211809		7.07875	7.46744	7.76968	7.30802	7.22471	7.41729	7.18741	7.53703	12	9	10	5	10	8	10	11
B7ZAQ6;B7ZAQ6-2;B7ZAQ6-3;P0CG08	GPR89A;GPR89A;GPR89A;GPR89B	Golgi pH regulator A;Isoform 2 of Golgi pH regulator A;Isoform 3 of Golgi pH regulator A;Golgi pH regulator B			7.46e-20	0	NaN	0.0369371	0.334863	0.125446		9.29224	9.3063	9.63357	9.47276	9.43928	9.43657	9.31011	9.65062	7	8	8	8	8	8	8	8
B7ZBB8	PPP1R3G	Protein phosphatase 1 regulatory subunit 3G	-		3.74e-11	0	38018.8	0.0801651	0.145861	0.0507422		7.50594	6.67572	8.40979	7.12613	6.68096	NaN	7.56287	7.15688	3	1	4	3	1	0	2	3
C4AMC7;Q6VEQ5	WASH3P;WASH2P	Putative WAS protein family homolog 3;WAS protein family homolog 2			1.67e-14	0	NaN	0.190823	1.01834	0.458662		11.2654	11.5537	12.103	11.6235	11.4761	11.7309	11.7729	11.8817	15	15	15	15	14	15	15	13
C9J798;O43374	RASA4B;RASA4	Ras GTPase-activating protein 4B;Ras GTPase-activating protein 4	-		7e-16	0	NaN	0.209809	1.32421	0.614868		8.1192	8.23847	8.41008	NaN	7.82943	8.26244	8.30261	8.51226	8	10	10	0	10	12	10	9
C9JLW8	MCRIP1	Mapk-regulated corepressor-interacting protein 1	-		5.07e-18	0	10920.2	0.607022	5.57524	2.84994	+	10.5898	10.6265	10.6663	10.8242	10.322	11.2349	11.1969	11.2065	5	4	5	5	5	5	5	5
C9JRZ8;C9JRZ8-2	AKR1B15	Aldo-keto reductase family 1 member B15;Isoform 2 of Aldo-keto reductase family 1 member B15	-		0.000236791	0.000896057	NaN	0.441485	2.83386	1.52569	+	13.2866	13.2315	12.839	13.3275	13.4907	13.795	13.7137	13.5209	3	3	3	3	3	3	3	3
E9PAV3;E9PAV3-2;Q13765	NACA	Nascent polypeptide-associated complex subunit alpha, muscle-specific form;Isoform skNAC-2 of Nascent polypeptide-associated complex subunit alpha, muscle-specific form;Nascent polypeptide-associated complex subunit alpha	-		6.04e-29	0	NaN	0.175011	3.19679	1.72873	+	14.3153	14.1693	14.0954	14.1141	14.173	14.3986	14.3137	14.333	5	5	5	5	5	5	5	5
E9PRG8	C11orf98	Uncharacterized protein C11orf98			1.5e-12	0	14233.7	-0.0586232	-0.265126	0.0970264		10.1365	10.4214	9.54756	9.99343	10.1694	10.1556	9.69551	10.134	6	5	3	5	5	6	5	5
L0R6Q1	SLC35A4	SLC35A4 upstream open reading frame protein			0.00128816	0.00363773	11132.8	-0.361264	-0.83793	0.347542		7.42059	NaN	6.90755	NaN	6.81426	7.28976	6.80613	5.96272	3	0	4	0	2	2	3	3
L0R819	ASDURF	ASNSD1 upstream open reading frame protein			3.94e-22	0	11249.8	0.395923	1.15501	0.522472		7.9018	7.98261	NaN	8.93464	8.11828	8.93841	8.78186	8.1705	4	5	0	4	1	3	3	3
L0R8F8	MIEF1	MIEF1 upstream open reading frame protein			3.16e-20	0	8444.76	0.28081	0.458791	0.176762		9.22117	NaN	9.11845	7.2515	8.6903	9.51577	8.33075	8.70697	2	0	2	2	2	2	1	2
O00115;O00115-2	DNASE2	Deoxyribonuclease-2-alpha;Isoform 2 of Deoxyribonuclease-2-alpha	-		1.18e-18	0	NaN	-0.274012	-0.913561	0.402115		11.8728	12.8569	11.8007	12.6124	12.7408	12.1633	12.1047	12.0403	6	6	5	6	5	6	6	5
O00116	AGPS	Alkyldihydroxyacetonephosphate synthase, peroxisomal	-		7.48e-25	0	72911.8	0.121854	1.1697	0.542904		10.7307	11.108	10.7096	10.9531	11	11.0358	11.0355	10.995	30	30	27	29	29	29	27	29
O00124;O00124-3	UBXN8	UBX domain-containing protein 8;Isoform 3 of UBX domain-containing protein 8	-		7.54e-12	0	NaN	-0.982051	-2.82659	1.52155	+	6.80883	7.81335	6.63464	7.17288	7.92677	6.32581	6.22838	6.31354	3	3	2	3	3	2	3	3
O00139-2	KIF2A	Isoform 2 of Kinesin-like protein KIF2A	-		6.14e-23	0	75042.9	0.069956	0.770358	0.327604		10.4036	10.1873	10.5007	10.1428	10.2479	10.3845	10.3816	10.3331	24	24	26	24	23	27	26	26
O00142;O00142-2;O00142-6	TK2	Thymidine kinase 2, mitochondrial;Isoform 2 of Thymidine kinase 2, mitochondrial;Isoform 6 of Thymidine kinase 2, mitochondrial	+		2e-28	0	NaN	-1.11021	-4.56339	2.41599	+	10.4474	10.8635	11.4448	10.6606	10.4794	9.69201	9.67773	9.63707	9	9	9	8	9	7	9	9
O00148	DDX39A	ATP-dependent RNA helicase DDX39A	-		2.7e-16	0	49129.5	-0.129274	-0.843635	0.365305		13.295	13.0382	13.2956	12.7137	13.2345	13.0861	12.8979	12.9743	23	22	23	22	23	22	23	22
O00151	PDLIM1	PDZ and LIM domain protein 1	-		2.56e-19	0	36071.7	0.0872436	0.195778	0.0699448		12.5131	13.4867	11.4605	12.9601	12.7218	12.6872	12.7385	12.7213	23	23	22	23	22	22	23	23
O00154-4	ACOT7	Isoform 4 of Cytosolic acyl coenzyme A thioester hydrolase	+		2.75e-20	0	37419.7	-0.0286163	-0.337361	0.126485		12.1213	11.9972	12.214	11.8988	12.1404	12.155	12.001	11.9811	20	20	21	19	20	21	20	20
O00159-3	MYO1C	Isoform 3 of Unconventional myosin-Ic	-		5.03e-26	0	119628	0.00643559	0.0749032	0.0256142		13.2484	13.3417	13.2984	13.5883	13.2441	13.3759	13.3139	13.362	66	70	66	70	68	67	67	65
O00161	SNAP23	Synaptosomal-associated protein 23	-		2.22e-24	0	23354	0.26286	2.78031	1.49507	+	11.1048	11.327	11.4463	11.2838	11.0709	11.5425	11.4827	11.5031	16	15	14	14	15	15	15	15
O00165;O00165-2;O00165-5	HAX1	HCLS1-associated protein X-1;Isoform 2 of HCLS1-associated protein X-1;Isoform 5 of HCLS1-associated protein X-1	mito-interacting		1.74e-21	0	NaN	-0.343645	-1.77982	0.901672		8.54203	8.87661	8.48598	8.56997	8.95872	8.62119	7.9606	8.44727	5	6	6	6	6	5	6	4
O00170	AIP	AH receptor-interacting protein	-		3e-20	0	37636	-0.562996	-6.70117	3.2708	+	11.0873	11.0738	11.3878	11.2212	11.1225	10.6958	10.6044	10.5464	16	17	17	17	16	16	16	16
O00178	GTPBP1	GTP-binding protein 1	-		1.77e-27	0	72453.8	0.143799	1.34495	0.643499		9.32921	9.0315	9.07254	9.03502	9.30225	9.22412	9.20839	9.46121	20	20	21	21	20	22	20	22
O00186	STXBP3	Syntaxin-binding protein 3	-		1.49e-21	0	67764.3	-0.137111	-0.995052	0.445957		10.7102	10.4092	10.7961	10.5306	10.2459	10.4996	10.3312	10.373	24	26	27	25	23	25	23	24
O00189	AP4M1	AP-4 complex subunit mu-1	-		6.25e-24	0	49977	0.067156	0.348697	0.131222		9.12378	8.96136	8.45123	8.90632	9.23526	9.19459	8.88761	8.92603	10	9	10	11	11	12	10	8
O00193	SMAP	Small acidic protein	-		3.25e-17	0	20332.5	0.199549	2.22711	1.17048		10.1908	10.3759	10.3318	10.3796	10.2192	10.3122	10.649	10.5359	6	6	6	6	6	5	6	6
O00203;O00203-3	AP3B1	AP-3 complex subunit beta-1;Isoform 2 of AP-3 complex subunit beta-1	-		4.33e-25	0	NaN	-0.0917493	-1.92123	0.986785		11.6247	11.5505	11.661	11.5673	11.4758	11.5435	11.4551	11.4538	55	56	57	53	56	59	56	55
O00212	RHOD	Rho-related GTP-binding protein RhoD	-		2.61e-11	0	23412.8	0.714595	2.6567	1.2473		7.37063	7.93018	NaN	NaN	7.10757	8.22984	7.96372	8.3586	4	2	0	0	3	4	4	4
O00213;O00213-2	APBB1	Amyloid-beta A4 precursor protein-binding family B member 1;Isoform 2 of Amyloid-beta A4 precursor protein-binding family B member 1	-		9.04e-20	0	NaN	-0.187161	-0.425144	0.163956		9.08242	8.45623	9.90331	8.21961	8.28331	8.75678	8.27353	8.77513	10	5	10	6	6	8	6	7
O00214-2	LGALS8	Isoform 2 of Galectin-8	-		4.57e-17	0	40397.4	0.3005	2.38333	1.26345		10.068	9.77899	9.89389	9.83641	9.54285	10.2701	10.0783	10.0252	11	12	12	10	10	11	11	10
O00217	NDUFS8	NADH dehydrogenase [ubiquinone] iron-sulfur protein 8, mitochondrial	+	CI	4e-15	0	23705.1	-0.692928	-6.39838	3.1633	+	11.479	11.5828	11.6341	11.1967	11.4495	10.6702	10.8434	10.8129	6	6	6	6	6	6	6	6
O00231	PSMD11	26S proteasome non-ATPase regulatory subunit 11	-		1.59e-23	0	47463.8	0.218703	4.43064	2.35457	+	12.3538	12.3687	12.2704	12.4454	12.3404	12.6625	12.5253	12.5356	32	32	31	32	32	31	32	32
O00232	PSMD12	26S proteasome non-ATPase regulatory subunit 12	-		1.63e-17	0	52904.4	0.172266	5.28639	2.73193	+	12.6422	12.5116	12.5566	12.5911	12.5228	12.7459	12.7171	12.7483	29	30	28	28	29	28	30	28
O00233	PSMD9	26S proteasome non-ATPase regulatory subunit 9	-		8.34e-14	0	24681.8	0.203338	2.51868	1.34325	+	12.3946	12.4529	12.3603	12.6785	12.3652	12.6703	12.6108	12.6797	11	11	11	12	11	11	12	11
O00244	ATOX1	Copper transport protein ATOX1	-		8.61e-17	0	7401.62	0.260988	1.43844	0.698196		10.3896	10.5302	10.2832	10.8804	10.0936	10.738	10.7722	10.579	8	8	8	8	8	8	8	8
O00255;O00255-2	MEN1	Menin;Isoform 2 of Menin	-		1.72e-17	0	NaN	-0.153912	-1.24042	0.583151		8.63051	8.54526	8.58735	8.24652	8.27121	8.39828	8.14095	8.36754	6	5	6	6	7	5	6	7
O00258	GET1	Guided entry of tail-anchored proteins factor 1	-		2.76e-13	0	19779.6	0.286603	2.40022	1.27344		9.14251	9.22912	9.22434	8.88412	8.90845	9.4624	9.19032	9.44022	6	6	6	6	7	5	6	6
O00264	PGRMC1	Membrane-associated progesterone receptor component 1	-		3.36e-20	0	21671.2	-0.0688606	-0.626671	0.256526		13.5798	13.6726	14.041	13.7149	13.6613	13.6217	13.7396	13.6338	13	13	13	13	13	13	13	13
O00267-2	SUPT5H	Isoform 2 of Transcription elongation factor SPT5	-		5.5e-29	0	120499	0.0362897	0.48472	0.190398		9.88685	9.99973	9.82844	9.71076	9.81673	9.80011	9.86558	9.98868	39	37	35	39	36	38	35	35
O00273	DFFA	DNA fragmentation factor subunit alpha	-		5.23e-23	0	36521.9	0.141411	2.24412	1.18064		10.6269	10.4349	10.5405	10.4637	10.3641	10.6725	10.5845	10.6252	16	15	16	16	16	17	17	16
O00291	HIP1	Huntingtin-interacting protein 1	-		7.28e-21	0	116221	0.0906848	0.25927	0.0946936		11.1172	9.61406	10.4051	10.0968	9.83095	10.3408	10.3123	10.2573	49	44	48	48	47	47	49	49
O00299	CLIC1	Chloride intracellular channel protein 1	-		8.46e-15	0	26922.7	0.174826	2.37013	1.25562		15.5682	15.5245	15.6458	15.3243	15.441	15.6699	15.6659	15.691	16	16	16	16	16	16	16	16
O00303	EIF3F	Eukaryotic translation initiation factor 3 subunit F	-		1.21e-15	0	37563.8	0.18084	3.79296	2.04374	+	12.6587	12.6837	12.532	12.5763	12.5753	12.7236	12.7747	12.8598	13	13	13	13	13	13	13	13
O00308	WWP2	NEDD4-like E3 ubiquitin-protein ligase WWP2	-		5.02e-20	0	98912	0.240497	1.96115	1.01082		8.64943	8.82408	9.00102	8.53688	8.6959	9.12649	8.83469	8.98471	20	14	16	15	15	14	15	16
O00329	PIK3CD	Phosphatidylinositol 4,5-bisphosphate 3-kinase catalytic subunit delta isoform	-		9.23e-19	0	119479	0.228757	0.896284	0.385976		8.31383	7.57621	NaN	7.44231	7.71679	7.72491	8.05766	8.19056	9	7	0	7	8	7	5	7
O00330;O00330-3	PDHX	Pyruvate dehydrogenase protein X component, mitochondrial;Isoform 3 of Pyruvate dehydrogenase protein X component, mitochondrial	+		5.5e-28	0	NaN	0.713288	3.77977	2.03702	+	9.17591	9.15074	9.42801	8.60965	8.88272	9.69275	9.8331	9.76224	16	14	17	16	15	16	18	16
O00391	QSOX1	Sulfhydryl oxidase 1	-		1.15e-16	0	82577.7	-0.0931868	-0.705201	0.294885		9.42029	9.13591	9.72086	9.24396	9.40409	9.29936	9.28997	9.28618	19	19	17	14	18	19	18	17
O00399	DCTN6	Dynactin subunit 6	-		3.58e-21	0	20747	0.14033	0.960708	0.427362		11.51	11.0834	11.4473	11.1059	10.9519	11.3817	11.3471	11.3513	7	5	6	6	6	7	6	5
O00400	SLC33A1	Acetyl-coenzyme A transporter 1	-		4.37e-22	0	60909	0.0363089	0.21438	0.0770926		10.0532	10.4649	10.47	10.7454	10.147	10.4623	10.32	10.4549	12	15	13	13	12	13	13	14
O00401	WASL	Neural Wiskott-Aldrich syndrome protein	-		5.54e-23	0	54827	0.0138282	0.164971	0.0582974		10.283	10.3627	10.5181	10.2814	10.1497	10.3887	10.2781	10.3316	27	26	24	25	26	25	26	25
O00410	IPO5	Importin-5	-		8.03e-23	0	123630	0.292913	1.53198	0.753469		12.7888	12.4996	13.0502	12.202	12.7433	12.944	12.9541	12.951	53	52	52	52	53	55	53	51
O00411	POLRMT	DNA-directed RNA polymerase, mitochondrial	+		4.75e-08	0	138620	0.486147	1.08104	0.493219		6.14937	6.6961	6.77425	6.88979	6.59005	6.96507	6.19662	8.15649	4	3	3	1	2	2	4	3
O00418	EEF2K	Eukaryotic elongation factor 2 kinase	-		9.4e-31	0	82144.1	-0.336106	-5.55373	2.8413	+	9.57965	9.50651	9.39517	9.46222	9.55297	9.17216	9.06003	9.2574	20	20	20	21	20	19	20	21
O00422-2	SAP18	Isoform 2 of Histone deacetylase complex subunit SAP18	-		3.59e-19	0	19526.4	0.0106288	0.0803798	0.0275429		11.4913	11.1033	11.1592	10.9891	11.2537	11.3163	11.2918	11.0217	10	10	8	9	11	9	9	8
O00423;O00423-3	EML1	Echinoderm microtubule-associated protein-like 1;Isoform 3 of Echinoderm microtubule-associated protein-like 1	-		7.43e-20	0	NaN	-0.0942627	-0.2917	0.107717		9.79487	9.21261	10.2242	8.99756	9.01957	9.34103	9.29288	9.43261	26	24	27	22	23	27	26	25
O00425	IGF2BP3	Insulin-like growth factor 2 mRNA-binding protein 3	-		5.23e-28	0	63705	0.919883	6.1933	3.08822	+	11.4496	11.9493	11.6165	11.2967	11.6581	12.5778	12.4507	12.5132	26	28	26	26	27	27	28	29
O00429	DNM1L	Dynamin-1-like protein	+		2.3e-24	0	81877.2	0.248919	2.55955	1.36719	+	11.0653	10.8613	11.0944	10.7099	10.8373	11.1721	11.1738	11.1417	53	50	53	52	52	53	53	54
O00429-4	DNM1L	Isoform 3 of Dynamin-1-like protein	+		7.08e-22	0	78100	-0.121038	-1.00294	0.450255		10.7145	10.8193	10.8585	10.6396	10.588	10.3684	10.6009	10.8395	2	2	2	2	2	2	2	2
O00442	RTCA	RNA 3'-terminal phosphate cyclase	-		9.89e-20	0	39336.7	0.238324	5.1397	2.67027	+	11.1508	11.0751	10.9874	11.1724	11.0923	11.2884	11.3576	11.3558	17	17	16	16	16	17	16	15
O00443	PIK3C2A	Phosphatidylinositol 4-phosphate 3-kinase C2 domain-containing subunit alpha	-		2.78e-22	0	190680	0.256709	1.82557	0.929194		8.63251	8.67611	8.41394	9.01596	8.87308	9.05185	8.95373	8.93151	25	31	22	31	31	31	28	30
O00458	IFRD1	Interferon-related developmental regulator 1	-		1.73e-22	0	50268.6	0.923324	2.07095	1.03092		7.2675	8.68859	NaN	8.91559	7.92192	9.18533	9.09639	9.08345	3	9	0	10	7	10	9	10
O00459	PIK3R2	Phosphatidylinositol 3-kinase regulatory subunit beta	-		3.33e-21	0	81545.3	0.394082	3.90476	2.10017	+	8.31265	8.31186	8.26671	8.23245	7.94315	8.65355	8.49605	8.67274	18	16	16	17	15	19	20	19
O00461	GOLIM4	Golgi integral membrane protein 4	-		2.63e-27	0	81880.3	-0.0796991	-1.08971	0.498037		10.6177	10.4759	10.5599	10.4514	10.3528	10.4556	10.3016	10.4783	26	25	25	25	25	27	25	25
O00462	MANBA	Beta-mannosidase	-		4.25e-19	0	100895	-0.14839	-0.362764	0.137143		8.22399	9.56516	8.81004	9.23652	9.99657	9.01438	8.93581	9.104	13	21	17	21	22	20	17	18
O00468;O00468-2;O00468-3;O00468-4;O00468-5;O00468-6;O00468-7	AGRN	Agrin;Isoform 2 of Agrin;Isoform 3 of Agrin;Isoform 4 of Agrin;Isoform 5 of Agrin;Isoform 6 of Agrin;Isoform 7 of Agrin	-		3.78e-07	0	NaN	0.0275409	0.0688081	0.023279		NaN	7.74266	6.59796	7.19534	8.13154	7.301	7.5698	7.46246	0	4	3	4	7	4	3	7
O00469-2	PLOD2	Isoform 2 of Procollagen-lysine,2-oxoglutarate 5-dioxygenase 2	-		1.2e-27	0	87098.4	1.69588	1.96747	1.01463		11.4757	12.2893	8.54237	11.2735	11.5959	12.7817	12.6715	12.7406	34	38	20	37	33	38	37	36
O00470	MEIS1	Homeobox protein Meis1	-		3.91e-20	0	43016.1	-0.64631	-2.82385	1.51998	+	9.25766	8.68442	9.01456	9.58406	9.31919	8.32045	8.80832	8.44823	5	6	6	6	7	3	3	4
O00471	EXOC5	Exocyst complex component 5	-		2.34e-19	0	81852.9	-0.0582277	-0.511107	0.202364		10.3343	10.2538	10.6543	10.48	10.175	10.3406	10.302	10.3212	32	34	33	33	31	33	33	30
O00478;O00478-2	BTN3A3	Butyrophilin subfamily 3 member A3;Isoform 2 of Butyrophilin subfamily 3 member A3	-		1.15e-26	0	NaN	-1.68705	-6.81895	2.98549	+	7.76007	7.94858	8.19422	7.79106	7.39187	6.34571	5.91452	NaN	6	6	3	4	5	3	3	0
O00479	HMGN4	High mobility group nucleosome-binding domain-containing protein 4	-		1.78e-17	0	9538.91	-0.0613283	-0.150937	0.0530706		11.0275	11.3055	10.5004	10.241	10.864	10.2642	11.5993	10.3155	3	3	3	3	2	3	3	3
O00483	NDUFA4	Cytochrome c oxidase subunit NDUFA4	+	CIV	9.22e-10	0	9369.86	-0.609805	-3.74448	2.01901	+	12.7081	12.8997	13.1788	12.4968	12.7156	12.1007	12.1218	12.3475	4	4	4	4	4	4	4	4
O00487	PSMD14	26S proteasome non-ATPase regulatory subunit 14	-		1.61e-20	0	34577	0.199184	2.0047	1.03703		12.2233	12.3661	12.0528	12.3965	12.2497	12.5971	12.4471	12.3264	14	14	14	14	14	15	15	14
O00488	ZNF593	Zinc finger protein 593	-		2.17e-25	0	15199.1	0.407294	1.58208	0.783259		8.3442	8.84648	7.95824	8.74807	8.88845	8.8827	9.23066	8.7798	3	4	5	5	4	5	4	5
O00499-10;O00499-11;O00499-2;O00499-4;O00499-6;O00499-7;O00499-8;O00499-9	BIN1	Isoform BIN1-13 of Myc box-dependent-interacting protein 1;Isoform BIN1+12A of Myc box-dependent-interacting protein 1;Isoform IIB of Myc box-dependent-interacting protein 1;Isoform IIC2 of Myc box-dependent-interacting protein 1;Isoform II2 of Myc box-dependent-interacting protein 1;Isoform II3 of Myc box-dependent-interacting protein 1;Isoform BIN1 of Myc box-dependent-interacting protein 1;Iso…	-		1.63e-26	0	NaN	0.120041	0.691016	0.287867		10.1762	10.3127	10.8501	10.4344	10.119	10.4684	10.5184	10.5088	20	19	19	19	20	19	20	20
O00505	KPNA3	Importin subunit alpha-4	-		9.31e-29	0	57810.9	0.0110685	0.196554	0.0702413		11.2467	11.2206	11.3703	11.1141	11.2857	11.2386	11.2648	11.2723	13	12	13	13	13	13	13	13
O00506	STK25	Serine/threonine-protein kinase 25	-		2.76e-27	0	48111.7	0.234769	1.3967	0.673699		9.35201	8.70549	9.09906	8.84311	8.94282	9.30239	9.35802	9.00938	10	11	11	9	10	12	11	11
O00507	USP9Y	Probable ubiquitin carboxyl-terminal hydrolase FAF-Y	-		8.08e-23	0	291077	0.191138	3.50641	1.89528	+	10.5448	10.331	10.4383	10.4425	10.383	10.6892	10.5658	10.6022	44	42	40	43	40	46	42	43
O00522	KRIT1	Krev interaction trapped protein 1	-		6.94e-19	0	84348.1	-0.2502	-1.18193	0.549828		8.36608	8.08676	8.88517	7.96537	8.27157	8.06181	8.07627	8.05629	7	7	7	5	6	8	7	4
O00534	VWA5A	von Willebrand factor A domain-containing protein 5A	-		9.45e-20	0	86489.3	-0.000704567	-0.0020465	0.000675302		7.69799	7.77613	NaN	8.79246	7.5296	7.93184	7.82369	8.08949	4	10	0	14	6	9	9	10
O00541	PES1	Pescadillo homolog	-		1.07e-22	0	68002.6	0.239123	1.94628	1.00187		10.5725	10.5623	10.1152	10.3357	10.5087	10.7665	10.5834	10.6241	21	21	19	19	20	21	20	17
O00560-2	SDCBP	Isoform 2 of Syntenin-1	-		3.95e-18	0	32316.2	-0.212395	-0.384271	0.146285		13.4765	12.7813	14.5782	12.5268	12.2774	12.8528	12.9722	12.9219	13	13	13	13	13	13	13	13
O00562;O00562-2	PITPNM1	Membrane-associated phosphatidylinositol transfer protein 1;Isoform 2 of Membrane-associated phosphatidylinositol transfer protein 1	-		5e-17	0	NaN	-0.0543276	-0.234475	0.0849101		8.21417	8.15533	8.74084	7.69909	7.97381	8.0582	8.20699	8.04177	14	14	20	11	13	13	11	12
O00566	MPHOSPH10	U3 small nucleolar ribonucleoprotein protein MPP10	-		3.15e-20	0	78863.8	-0.00450338	-0.0377561	0.0127329		9.10821	9.16389	8.84187	8.95642	9.25073	9.24518	8.98627	8.94771	12	11	10	10	12	12	11	13
O00567	NOP56	Nucleolar protein 56	-		3.51e-25	0	66049.9	0.36572	3.6901	1.99108	+	11.0621	11.0418	10.6831	11.0141	11.0699	11.3674	11.3543	11.298	37	30	30	36	37	35	35	38
O00571	DDX3X	ATP-dependent RNA helicase DDX3X	-		2.26e-18	0	73243.4	0.413829	1.85841	0.948958		12.3878	11.6774	12.3445	11.6298	11.7744	12.402	12.4006	12.3272	15	14	15	14	14	15	15	15
O00584	RNASET2	Ribonuclease T2	-		6.03e-16	0	29480.8	-0.537045	-1.4437	0.701294		7.63883	8.75934	8.00158	9.03992	8.51046	8.12701	7.99494	7.43699	4	4	4	4	4	4	3	4
O00592;O00592-2	PODXL	Podocalyxin;Isoform 2 of Podocalyxin	-		4.22e-19	0	NaN	-0.626294	-1.04521	0.473406		13.6052	12.3597	14.1734	11.627	12.817	12.3132	12.3068	12.2505	13	11	14	11	11	10	11	10
O00622	CCN1	CCN family member 1	-		4.56e-18	0	42026.6	0.796839	3.38533	1.8309	+	10.8033	11.4797	10.4224	11.1515	10.9671	11.7352	11.7436	11.8061	19	20	18	18	18	19	20	20
O00623	PEX12	Peroxisome assembly protein 12	-		7.52e-20	0	40797.2	0.146868	0.459087	0.178923		8.3816	8.25429	8.55057	9.05687	7.61369	8.52297	8.34066	8.69118	3	3	2	3	3	3	3	3
O00625	PIR	Pirin	-		2.73e-22	0	32113.4	0.0230185	0.0444384	0.0150242		8.94815	7.93317	7.44781	9.04469	9.51731	8.84371	8.47551	8.48451	7	5	5	7	8	7	7	6
O00629	KPNA4	Importin subunit alpha-3	-		7.57e-17	0	57886.8	0.0597677	0.683459	0.284144		11.8693	11.8399	11.6889	11.6205	11.9852	11.8808	11.8599	11.8408	21	21	21	21	22	21	22	22
O00635	TRIM38	E3 ubiquitin-protein ligase TRIM38	-		6.2e-24	0	53415.8	-0.245795	-1.28442	0.608436		8.33889	8.81686	8.27394	8.8825	8.61091	8.5665	8.09466	8.35532	7	7	7	8	7	8	6	6
O00716;O00716-2	E2F3	Transcription factor E2F3;Isoform 2 of Transcription factor E2F3	-		1.06e-07	0	NaN	0.164578	0.178356	0.0605768		NaN	5.79471	7.84015	NaN	NaN	6.18278	7.29445	7.46879	0	1	2	0	0	2	1	2
O00743	PPP6C	Serine/threonine-protein phosphatase 6 catalytic subunit	-		7.57e-20	0	35144.3	0.284259	4.40178	2.34107	+	10.7698	10.5331	10.7063	10.5237	10.634	10.9414	10.9109	10.9005	14	14	13	12	13	13	14	13
O00746	NME4	Nucleoside diphosphate kinase, mitochondrial	+		7.68e-15	0	20658.6	0.936041	1.89172	0.969013		9.35236	9.45952	9.39656	8.05065	10.3726	10.3303	10.2606	10.1962	5	5	5	4	5	6	5	4
O00748;O00748-4	CES2	Cocaine esterase;Isoform 3 of Cocaine esterase	-		1.52e-21	0	NaN	-0.207799	-0.791609	0.338442		8.81278	8.29744	9.05141	8.78425	7.98954	8.50333	8.2636	8.37092	12	9	13	13	8	11	11	13
O00754;O00754-2	MAN2B1	Lysosomal alpha-mannosidase;Isoform 2 of Lysosomal alpha-mannosidase	-		2.93e-21	0	NaN	-0.214646	-1.51947	0.746052		10.6089	10.2536	10.2951	10.7645	10.293	10.272	10.1341	10.2791	22	19	21	24	21	22	21	22
O00764	PDXK	Pyridoxal kinase	-		1.79e-16	0	35102.3	-0.135237	-1.26949	0.599842		11.8386	11.8242	11.514	11.9992	11.8183	11.7064	11.665	11.6195	17	17	17	17	17	17	16	16
O00767	SCD	Acyl-CoA desaturase	-		3.73e-17	0	41522.7	0.056982	0.123985	0.0431709		11.9807	11.2636	11.0934	10.0403	11.4639	10.7556	11.3867	11.5337	4	4	4	4	4	4	4	4
O14494	PLPP1	Phospholipid phosphatase 1	-		4.34e-12	0	32156.1	-0.976879	-4.10819	2.20072	+	11.5252	11.1527	11.6384	12.2121	11.8987	10.7225	10.676	10.7271	6	5	5	6	6	5	5	5
O14495	PLPP3	Phospholipid phosphatase 3	-		5.39e-22	0	35116	-0.0310649	-0.050322	0.0170511		10.7721	12.319	11.9198	12.6294	10.2151	11.5379	11.6076	11.4746	11	10	11	11	10	11	11	11
O14497	ARID1A	AT-rich interactive domain-containing protein 1A	-		6.05e-27	0	242045	0.301162	1.94292	0.999842		8.76133	8.07327	8.27192	8.28432	8.41147	8.72874	8.58262	8.67351	30	26	31	27	30	29	29	30
O14498	ISLR	Immunoglobulin superfamily containing leucine-rich repeat protein	-		4.23e-22	0	45997.3	-0.658523	-3.22184	1.63046	+	9.33579	9.5189	NaN	10.1063	9.68346	8.93585	8.92063	9.15132	6	6	0	6	5	5	5	4
O14519	CDK2AP1	Cyclin-dependent kinase 2-associated protein 1	-		5.2e-11	0	12365	0.417745	2.03585	1.01152		8.78682	9.19673	8.92741	8.89208	9.13796	9.70706	NaN	9.10482	3	3	3	3	3	2	0	3
O14523	C2CD2L	Phospholipid transfer protein C2CD2L	-		5.1e-12	0	76181.3	0.122528	0.470604	0.184061		7.96871	7.66327	8.30268	8.42273	7.42693	7.93615	8.03257	8.26946	5	3	5	5	3	5	5	4
O14524	NEMP1	Nuclear envelope integral membrane protein 1	-		3e-19	0	50640	-0.689263	-2.51937	1.34365	+	9.98561	9.27921	10.0052	9.15387	9.68046	9.31474	8.70283	8.77724	7	4	7	5	6	5	6	5
O14530	TXNDC9	Thioredoxin domain-containing protein 9	-		7.78e-19	0	26534	0.161559	0.769724	0.327282		10.6365	10.0616	10.3215	9.74511	10.2258	10.5595	10.2169	10.3027	14	14	13	14	13	14	14	14
O14531	DPYSL4	Dihydropyrimidinase-related protein 4	-		1.28e-11	0	61877.6	1.59564	2.83941	1.44043	+	8.252	9.57975	7.53225	NaN	9.27634	10.3509	10.0873	10.3289	6	7	1	0	12	19	20	20
O14545	TRAFD1	TRAF-type zinc finger domain-containing protein 1	-		3.12e-17	0	64841	0.0597041	0.463311	0.180804		9.71696	9.27823	9.57461	9.33384	9.2661	9.39624	9.47074	9.61398	12	12	13	12	10	13	12	12
O14548	COX7A2L	Cytochrome c oxidase subunit 7A-related protein, mitochondrial	+	CIV	2.17e-15	0	12614.7	0.253441	1.47156	0.717709		10.4311	10.4364	10.6455	9.92201	10.4171	10.5688	10.5062	10.7967	6	5	6	5	6	6	6	6
O14558	HSPB6	Heat shock protein beta-6	-		3.91e-12	0	17135.6	-0.69162	-1.65421	0.826325		10.8793	12.4156	11.7893	12.2773	11.0772	11.0002	10.8321	11.156	9	9	9	9	9	9	9	9
O14562	UBFD1	Ubiquitin domain-containing protein UBFD1	-		8.66e-22	0	33381.9	0.0965158	0.612195	0.249589		11.3947	11.4828	10.917	11.5737	11.2345	11.4761	11.4516	11.3235	8	7	7	8	8	8	8	8
O14578-4	CIT	Isoform 4 of Citron Rho-interacting kinase	-		1.62e-20	0	236607	-1.15144	-1.38179	0.664977		8.91269	7.59702	10.2801	6.58501	8.57766	7.25467	7.37908	7.08343	49	19	56	7	42	18	14	20
O14579	COPE	Coatomer subunit epsilon	-		1.88e-16	0	34482	-0.20008	-1.52136	0.747175		11.7508	12.1398	11.6301	11.9666	11.7011	11.557	11.6159	11.7398	18	19	19	19	20	19	20	19
O14613	CDC42EP2	Cdc42 effector protein 2	-		5.4e-21	0	22483.6	0.0111133	0.0434517	0.0146852		9.15686	9.90663	9.63922	10.2356	9.51111	9.52406	9.67648	9.90244	6	6	6	6	6	6	6	6
O14617-5	AP3D1	Isoform 5 of AP-3 complex subunit delta-1	-		5.49e-21	0	136651	-0.0373821	-0.993213	0.444958		11.4393	11.3661	11.4512	11.3741	11.2968	11.3432	11.3378	11.3634	51	52	51	51	52	52	49	52
O14618	CCS	Copper chaperone for superoxide dismutase	-		6.67e-25	0	29040.6	0.305444	2.49598	1.32992	+	10.7414	10.9728	11.0799	10.7018	10.5949	11.1898	11.1002	11.0808	7	7	7	7	7	7	7	7
O14640;O14640-2	DVL1	Segment polarity protein dishevelled homolog DVL-1;Isoform 2 of Segment polarity protein dishevelled homolog DVL-1	-		8.54e-16	0	NaN	-0.458371	-2.01214	1.04151		9.28393	9.56356	9.64844	8.90245	9.05785	9.13624	8.81965	8.54274	13	11	12	12	13	10	11	9
O14641	DVL2	Segment polarity protein dishevelled homolog DVL-2	-		1.78e-23	0	78947.9	0.236882	2.29399	1.21038		9.93207	10.1416	10.1482	9.86159	9.79295	10.2591	10.263	10.1144	20	19	17	18	18	18	16	20
O14646;O14646-2	CHD1	Chromodomain-helicase-DNA-binding protein 1;Isoform 2 of Chromodomain-helicase-DNA-binding protein 1	-		4.71e-07	0	NaN	-0.0993004	-0.378663	0.142376		8.05391	8.379	NaN	7.328	7.97203	7.76495	7.84361	7.89324	6	2	0	7	6	5	8	6
O14647;O14647-2	CHD2	Chromodomain-helicase-DNA-binding protein 2;Isoform 2 of Chromodomain-helicase-DNA-binding protein 2	-		7.75e-19	0	NaN	0.191872	0.848458	0.367818		8.23725	7.95555	8.19665	7.36436	7.65374	8.20059	8.02353	7.99602	10	6	5	8	8	12	9	7
O14653;O14653-2	GOSR2	Golgi SNAP receptor complex member 2;Isoform B of Golgi SNAP receptor complex member 2	-		3.33e-24	0	NaN	0.111825	0.681546	0.283204		10.6722	10.8213	10.3259	11.0072	10.9308	10.8507	10.7898	10.9494	7	7	7	8	7	8	7	7
O14656	TOR1A	Torsin-1A	-		6.69e-27	0	37808.7	-0.163202	-2.1759	1.13984		10.1221	10.2018	9.90255	10.1005	10.095	9.99861	9.93563	9.82931	14	15	14	15	14	14	14	13
O14657	TOR1B	Torsin-1B	-		2.28e-18	0	37978.9	-0.406423	-1.45631	0.708717		10.3052	9.87735	10.4897	9.38368	10.3818	9.84437	9.62083	9.57819	11	12	11	10	11	11	10	10
O14662	STX16	Syntaxin-16	-		1.81e-27	0	37031.2	0.33242	1.3107	0.623622		9.04979	9.66449	9.01303	9.90491	9.24389	9.44491	9.81147	9.86654	9	9	8	9	9	8	9	9
O14672	ADAM10	Disintegrin and metalloproteinase domain-containing protein 10	-		1.22e-24	0	84142.1	-0.352075	-1.20714	0.564149		10.7207	10.071	11.0638	10.2063	9.88358	10.069	10.0266	10.0153	36	32	35	31	31	32	32	33
O14678	ABCD4	Lysosomal cobalamin transporter ABCD4	-		2.05e-15	0	68597.4	-0.774217	-1.73856	0.876885		8.01956	7.96828	9.68074	7.99301	8.18886	7.67439	7.4073	7.70592	9	6	11	9	10	6	5	5
O14681	EI24	Etoposide-induced protein 2.4 homolog	-		4.24e-16	0	38964.7	0.513139	3.44939	1.86508	+	10.304	9.80842	10.338	9.97808	9.89202	10.4895	10.5864	10.6559	7	6	5	6	5	6	7	6
O14683	TP53I11	Tumor protein p53-inducible protein 11	-		2.09e-12	0	21053.9	0.852827	1.24182	0.583957		11.5009	10.2394	11.5669	9.8002	8.87232	11.336	11.1766	11.2337	6	6	6	6	5	6	6	6
O14684	PTGES	Prostaglandin E synthase	-		8.27e-09	0	17102.3	0.766414	1.8917	0.931427		10.3313	10.3784	9.05365	NaN	9.34316	10.6424	10.57	10.4169	1	2	1	0	1	2	2	2
O14713	ITGB1BP1	Integrin beta-1-binding protein 1	-		1.13e-11	0	21782.5	-0.166674	-0.460151	0.177358		7.17958	6.8395	7.7612	NaN	7.33648	7.72966	6.56476	7.04313	3	3	3	0	3	2	3	3
O14715	RGPD8	RANBP2-like and GRIP domain-containing protein 8	-		7.54e-19	0	198993	0.246933	5.73043	2.91154	+	9.75495	9.70114	9.6195	9.7575	9.75854	9.98968	9.9009	10.0052	31	29	28	31	33	31	31	32
O14727;O14727-4;O14727-5	APAF1	Apoptotic protease-activating factor 1;Isoform 4 of Apoptotic protease-activating factor 1;Isoform 5 of Apoptotic protease-activating factor 1	-		1.01e-18	0	NaN	0.497405	7.15895	3.42618	+	8.95506	8.8498	8.88626	8.81274	8.85479	9.47505	9.20198	9.43037	28	25	28	24	28	32	33	32
O14730	RIOK3	Serine/threonine-protein kinase RIO3	-		1.68e-15	0	59093	0.532505	3.87308	2.08426	+	9.63189	10.1138	9.53333	9.75679	9.78813	10.3812	10.1904	10.3203	12	14	12	13	13	14	14	13
O14733;O14733-2;O14733-3;O14733-4	MAP2K7	Dual specificity mitogen-activated protein kinase kinase 7;Isoform 2 of Dual specificity mitogen-activated protein kinase kinase 7;Isoform 3 of Dual specificity mitogen-activated protein kinase kinase 7;Isoform 4 of Dual specificity mitogen-activated protein kinase kinase 7	-		4.36e-13	0	NaN	-0.124416	-0.952821	0.423116		8.86942	8.93047	8.94564	8.74666	8.71264	8.65731	9.01208	8.48026	7	6	7	5	6	7	6	6
O14734	ACOT8	Acyl-coenzyme A thioesterase 8	-		8.65e-22	0	35914.2	0.00149047	0.00959267	0.00320067		10.3224	10.6863	10.3526	10.942	10.4972	10.4982	10.605	10.5814	12	12	10	11	11	12	11	12
O14735;O14735-3	CDIPT	CDP-diacylglycerol--inositol 3-phosphatidyltransferase;Isoform 3 of CDP-diacylglycerol--inositol 3-phosphatidyltransferase	-		3.51e-19	0	NaN	0.140175	0.893457	0.391452		12.26	12.3232	12.6289	12.8648	12.3278	12.5415	12.6384	12.6835	5	5	5	5	5	5	5	5
O14737	PDCD5	Programmed cell death protein 5	-		2.65e-27	0	14285.1	0.33118	2.17215	1.1376		10.2938	10.7146	10.2583	10.6222	10.178	10.6118	10.7519	10.87	8	8	8	8	7	8	8	8
O14744	PRMT5	Protein arginine N-methyltransferase 5	-		5.3e-27	0	72683.9	0.154892	2.55209	1.36283	+	11.7257	11.829	11.5876	11.7619	11.7072	11.9424	11.8015	11.8876	25	26	25	27	27	26	26	26
O14745	SLC9A3R1	Na(+)/H(+) exchange regulatory cofactor NHE-RF1	-		4.45e-18	0	38868.4	-0.484575	-1.5488	0.763458		11.2708	11.1748	11.5572	10.2896	10.5792	10.4693	10.5626	10.4373	21	21	22	20	19	20	20	21
O14763;O14763-2	TNFRSF10B	Tumor necrosis factor receptor superfamily member 10B;Isoform Short of Tumor necrosis factor receptor superfamily member 10B	-		6.02e-29	0	NaN	0.547467	4.00831	2.15169	+	9.44703	9.28569	9.73055	9.47236	9.27093	9.80592	10.1846	9.97578	9	10	12	11	9	12	10	11
O14772	FPGT	Fucose-1-phosphate guanylyltransferase	-		2.2e-12	0	68009.5	0.108084	0.589724	0.238905		8.36977	8.46176	8.72893	7.95368	8.14515	8.52534	8.3163	8.4782	12	11	12	13	9	11	9	11
O14773	TPP1	Tripeptidyl-peptidase 1	-		1.85e-22	0	61247.9	0.0148002	0.081802	0.0280451		11.3809	12.08	11.5315	11.7312	12.0232	11.7634	11.7503	11.7788	15	13	16	16	16	17	17	16
O14776;O14776-2	TCERG1	Transcription elongation regulator 1;Isoform 2 of Transcription elongation regulator 1	-		4.19e-26	0	NaN	0.049029	0.634045	0.260076		10.3515	10.1065	10.2384	10.0457	10.2545	10.3107	10.1901	10.2441	39	35	36	36	38	36	37	37
O14777	NDC80	Kinetochore protein NDC80 homolog	-		1.35e-13	0	73912.7	-0.736794	-1.36476	0.655036		10.2453	9.03342	10.1001	8.10201	9.90266	8.84219	8.59908	8.77848	23	14	21	10	19	12	6	11
O14786	NRP1	Neuropilin-1	-		4.22e-23	0	103134	-0.883331	-3.60799	1.94854	+	9.97503	9.89815	9.41708	9.41613	10.369	8.83483	9.02129	8.9391	28	30	26	27	30	23	22	25
O14787	TNPO2	Transportin-2	-		3.29e-18	0	101388	-0.117188	-0.879265	0.383963		10.0033	9.77034	10.1796	9.86	9.60668	9.83725	9.74498	9.7182	19	18	15	19	19	20	15	18
O14795;O14795-2	UNC13B	Protein unc-13 homolog B;Isoform 2 of Protein unc-13 homolog B	-		2.46e-16	0	NaN	-0.214763	-0.78978	0.337506		7.83158	7.69151	8.13914	7.38651	7.21476	7.85259	7.08709	7.37413	14	12	17	11	14	8	10	8
O14802	POLR3A	DNA-directed RNA polymerase III subunit RPC1	-		1.7e-10	0	155641	-0.489729	-2.00161	1.03517		7.81595	7.86919	7.94141	7.31728	7.94691	7.72748	7.30022	6.83755	13	13	9	14	10	11	8	10
O14807	MRAS	Ras-related protein M-Ras	-		1.26e-26	0	23846.4	0.311225	1.04969	0.475876		9.08668	9.56188	8.5614	9.85905	9.27201	9.48035	9.57259	9.68534	10	9	8	10	6	10	10	10
O14817	TSPAN4	Tetraspanin-4	-		2.57e-20	0	26117.8	-0.357219	-4.49763	2.38571	+	11.1828	11.0375	11.2172	11.164	11.0491	10.8801	10.6029	10.8356	4	5	5	5	5	5	4	4
O14818	PSMA7	Proteasome subunit alpha type-7	-		4.53e-24	0	27886.8	0.122469	1.9902	1.0283		13.6254	13.8365	13.5888	13.7383	13.7229	13.877	13.7969	13.8006	16	15	16	15	15	15	15	15
O14828	SCAMP3	Secretory carrier-associated membrane protein 3	-		9.64e-21	0	38287	-0.416332	-3.92236	2.10897	+	11.6484	11.8613	11.9974	11.6252	11.892	11.2857	11.384	11.4959	10	9	11	9	10	9	9	10
O14832	PHYH	Phytanoyl-CoA dioxygenase, peroxisomal	+		3.55e-16	0	38538.3	-0.415949	-1.21239	0.567143		9.9461	9.97152	10.6459	9.41351	9.2158	9.54863	9.2003	9.51894	7	5	9	4	5	7	5	6
O14841	OPLAH	5-oxoprolinase	-		6.48e-26	0	137457	0.285949	1.94365	1.00028		9.02989	9.36233	9.44302	9.23379	9.67954	9.63609	9.56432	9.70659	36	34	37	38	39	38	36	37
O14867	BACH1	Transcription regulator protein BACH1	-		2.08e-08	0	81957.7	0.142787	0.378614	0.140134		6.49134	NaN	7.53568	7.30959	NaN	6.97728	7.13508	7.65261	2	0	5	4	0	3	2	3
O14874;O14874-2;O14874-3	BCKDK	[3-methyl-2-oxobutanoate dehydrogenase [lipoamide]] kinase, mitochondrial;Isoform 2 of [3-methyl-2-oxobutanoate dehydrogenase [lipoamide]] kinase, mitochondrial;Isoform 3 of [3-methyl-2-oxobutanoate dehydrogenase [lipoamide]] kinase, mitochondrial	+		3.29e-16	0	NaN	-0.11861	-0.390635	0.149011		9.11303	9.06177	9.88543	8.69486	8.6278	8.91307	8.85542	9.10542	4	4	4	4	4	5	4	4
O14879	IFIT3	Interferon-induced protein with tetratricopeptide repeats 3	-		5.4e-18	0	55984.8	-1.58481	-3.52567	1.90543	+	9.86508	8.13394	9.71414	9.91249	9.38896	7.86195	7.58448	8.0079	15	9	14	16	13	8	8	9
O14880	MGST3	Microsomal glutathione S-transferase 3	+		1.86e-10	0	16516.3	-0.249018	-1.17963	0.548527		14.1764	14.4101	14.7665	14.109	13.8399	14.0862	13.9125	14.0354	5	5	5	5	5	5	5	5
O14893;O14893-2	GEMIN2	Gem-associated protein 2;Isoform 2 of Gem-associated protein 2	-		6.73e-15	0	NaN	-0.216814	-1.65179	0.759647		8.86433	8.8772	NaN	8.79463	8.69041	8.40284	8.77681	NaN	2	2	0	2	2	3	3	0
O14907	TAX1BP3	Tax1-binding protein 3	-		2.63e-13	0	13734.7	0.390431	1.83079	0.932336		12.4066	13.1446	12.9733	13.1107	12.4751	13.2059	13.1512	13.2804	4	4	4	4	3	4	4	4
O14908	GIPC1	PDZ domain-containing protein GIPC1	-		1.2e-15	0	36049.2	-0.000275739	-0.00202425	0.000673458		11.2991	11.1302	11.5064	10.8955	11.1321	11.2345	11.1565	11.1862	19	17	17	19	19	19	18	18
O14910	LIN7A	Protein lin-7 homolog A	-		8.27e-10	0	25996.7	-0.312754	-0.47055	0.178831		NaN	5.98257	NaN	8.05768	6.22837	6.65176	6.25393	6.42467	0	2	0	2	1	3	1	2
O14920	IKBKB	Inhibitor of nuclear factor kappa-B kinase subunit beta	-		6.91e-23	0	86563.9	-0.116264	-0.547468	0.2191		9.89491	9.32538	10.201	9.66328	9.42345	9.5772	9.58237	9.59646	29	29	28	29	29	29	28	27
O14925	TIMM23	Mitochondrial import inner membrane translocase subunit Tim23	+		2.14e-19	0	21943.1	0.0953027	0.602607	0.245017		9.30413	8.95245	9.41836	8.82541	9.1442	9.1585	9.12117	9.39297	5	5	5	5	4	6	5	4
O14929	HAT1	Histone acetyltransferase type B catalytic subunit	-		9.28e-21	0	49512.6	-0.179796	-0.508076	0.200981		10.2338	9.63325	9.96422	8.94109	10.3228	9.68407	9.33974	9.89394	12	11	12	9	11	11	11	9
O14933	UBE2L6	Ubiquitin/ISG15-conjugating enzyme E2 L6	-		4.8e-16	0	17768.7	-0.508504	-2.24205	1.1794		10.0854	9.74657	10.3961	10.4938	9.68039	9.57005	9.43754	9.70824	6	6	6	7	7	5	4	5
O14936-3	CASK	Isoform 3 of Peripheral plasma membrane protein CASK	-		4.38e-24	0	102114	0.119708	1.00413	0.450898		9.49521	9.55416	9.13188	9.34087	9.57464	9.6293	9.42034	9.56755	31	30	24	29	33	33	31	29
O14949	UQCRQ	Cytochrome b-c1 complex subunit 8	+	CIII	6.24e-12	0	9906.37	0.0300689	0.149457	0.0525222		11.8903	11.7135	12.0087	11.1429	11.7313	11.8025	11.7344	11.6453	5	6	5	5	5	5	5	5
O14950;P19105	MYL12B;MYL12A	Myosin regulatory light chain 12B;Myosin regulatory light chain 12A	-		1.76e-15	0	NaN	0.117064	0.492009	0.193688		15.2757	15.9082	15.0626	15.8605	15.7867	15.5485	15.8559	15.683	5	5	5	5	5	5	5	5
O14964	HGS	Hepatocyte growth factor-regulated tyrosine kinase substrate	-		1.09e-16	0	86192	-0.0858428	-1.40603	0.679167		12.2438	12.2955	12.3729	12.1972	12.1061	12.1877	12.1485	12.1356	23	23	23	25	23	24	25	22
O14966	RAB29	Ras-related protein Rab-7L1	-		4.39e-13	0	23155.2	-0.238194	-0.880721	0.38473		11.5658	11.0412	12.0114	11.5719	10.8886	11.1987	11.1323	11.2017	10	9	10	10	10	9	9	10
O14967	CLGN	Calmegin	-		9.34e-21	0	70038.6	-1.39188	-1.54169	0.70332		9.39265	NaN	11.4663	8.41963	NaN	8.34367	8.22701	8.53231	17	0	20	10	0	10	13	10
O14972	VPS26C	Vacuolar protein sorting-associated protein 26C	-		2.24e-17	0	33010.4	-0.222146	-1.06893	0.486508		9.71635	9.79436	10.2449	9.35947	9.47311	9.42851	9.46885	9.58909	10	10	10	10	10	10	9	10
O14974	PPP1R12A	Protein phosphatase 1 regulatory subunit 12A	-		4.9e-33	0	115281	-0.0121376	-0.104508	0.0361307		12.1213	12.176	11.7533	12.2024	12.2045	12.0774	12.0343	12.1264	53	53	49	53	53	54	54	52
O14976	GAK	Cyclin-G-associated kinase	-		1.7e-32	0	143191	0.108356	0.621383	0.253987		9.96475	9.72415	10.2225	9.46987	9.74177	9.96136	9.81853	10.019	33	31	34	33	29	30	30	31
O14979	HNRNPDL	Heterogeneous nuclear ribonucleoprotein D-like	-		9.9e-23	0	46437.5	-0.0489805	-0.496508	0.195725		12.0145	11.847	11.8697	11.6764	12.087	11.9078	11.7845	11.8574	16	16	16	15	15	16	16	16
O14980	XPO1	Exportin-1	-		1.18e-19	0	123386	0.00343558	0.0480563	0.0162695		11.5062	11.3335	11.5618	11.3327	11.5417	11.5094	11.4676	11.3989	50	50	50	49	50	49	50	51
O14981	BTAF1	TATA-binding protein-associated factor 172	-		4.59e-24	0	206887	0.60596	6.3849	3.15842	+	8.1808	8.13643	7.96032	7.88756	8.25467	8.71398	8.62626	8.72951	22	24	18	21	27	28	29	27
O15013;O15013-4;O15013-5;O15013-6	ARHGEF10	Rho guanine nucleotide exchange factor 10;Isoform 4 of Rho guanine nucleotide exchange factor 10;Isoform 5 of Rho guanine nucleotide exchange factor 10;Isoform 2 of Rho guanine nucleotide exchange factor 10	-		9.57e-22	0	NaN	0.268342	2.75443	1.48021	+	9.37736	9.33237	9.61805	9.41189	9.17214	9.69346	9.60816	9.6505	33	30	33	34	29	34	31	31
O15021;O15021-2;O15021-3;O15021-6	MAST4	Microtubule-associated serine/threonine-protein kinase 4;Isoform 2 of Microtubule-associated serine/threonine-protein kinase 4;Isoform 3 of Microtubule-associated serine/threonine-protein kinase 4;Isoform 5 of Microtubule-associated serine/threonine-protein kinase 4	-		6.84e-34	0	NaN	0.49565	0.786427	0.330464		5.70237	6.98563	8.15648	7.56611	NaN	7.34185	7.67048	7.78256	2	4	5	4	0	4	3	4
O15027-5	SEC16A	Isoform 5 of Protein transport protein Sec16A	-		4.17e-23	0	254129	0.0899315	0.500627	0.197593		10.364	10.7757	10.06	10.7138	10.2822	10.5327	10.5161	10.5384	64	70	64	66	66	67	67	67
O15031	PLXNB2	Plexin-B2	-		1.54e-27	0	205127	0.0850958	0.758125	0.321402		10.5535	10.9468	10.599	10.8921	10.6014	10.7982	10.7602	10.8526	61	61	59	60	59	59	62	56
O15037	KHNYN	Protein KHNYN	-		3.75e-12	0	74534	0.621976	2.60779	1.39535	+	8.25609	7.35418	7.43772	7.25613	7.51679	8.21286	8.13461	8.21101	8	6	6	6	5	7	8	7
O15040;O15040-2	TECPR2	Tectonin beta-propeller repeat-containing protein 2;Isoform 2 of Tectonin beta-propeller repeat-containing protein 2	-		1.42e-18	0	NaN	-0.123993	-0.809253	0.3475		8.95727	8.62586	9.07278	9.0458	8.53865	8.82665	8.64373	8.70186	19	15	17	21	16	20	17	18
O15042;O15042-2	U2SURP	U2 snRNP-associated SURP motif-containing protein;Isoform 2 of U2 snRNP-associated SURP motif-containing protein	-		1.52e-26	0	NaN	0.110007	1.20866	0.565014		10.6959	10.6048	10.4251	10.5049	10.7796	10.7939	10.6389	10.7035	34	33	31	33	35	34	35	32
O15047	SETD1A	Histone-lysine N-methyltransferase SETD1A	-		2.38e-21	0	186034	-0.0201032	-0.0804829	0.0275793		7.93567	7.3815	8.09704	7.72459	8.21495	8.21822	7.48712	7.8466	9	6	6	8	10	9	7	5
O15056;O15056-2	SYNJ2	Synaptojanin-2;Isoform 2B1 of Synaptojanin-2	-		2.56e-30	0	NaN	-0.338178	-1.51256	0.741957		9.79575	9.097	10.1027	9.59334	9.61561	9.36237	9.17024	9.37549	41	37	37	38	39	36	37	34
O15061	SYNM	Synemin	-		1.58e-17	0	172768	-0.319458	-0.902688	0.39634		8.64691	8.62757	9.86757	9.07837	8.36728	8.7003	8.49812	8.59582	21	23	30	26	23	27	19	21
O15063	GARRE1	Granule associated Rac and RHOG effector protein 1	-		3.36e-07	0	116020	0.716939	2.23658	1.12183		6.89718	8.01321	7.75221	7.8996	NaN	8.55346	8.09813	8.42088	6	8	8	7	0	10	11	11
O15066	KIF3B	Kinesin-like protein KIF3B	-		3.18e-18	0	85125.2	-0.046671	-0.427143	0.16483		8.94174	8.85249	9.07293	8.64535	8.69642	8.86551	8.80248	8.71735	19	20	18	21	17	19	18	18
O15067	PFAS	Phosphoribosylformylglycinamidine synthase	mito-interacting		6.82e-27	0	144734	0.317698	2.06536	1.07352		10.6899	10.105	10.2381	10.4283	10.6223	10.8467	10.7025	10.654	39	35	38	39	38	39	39	38
O15069	NACAD	NAC-alpha domain-containing protein 1	-		5.52e-21	0	161101	0.155597	0.574714	0.224563		8.30833	NaN	7.86884	7.98164	7.59044	8.34421	NaN	7.84161	2	0	3	5	3	3	0	3
O15075	DCLK1	Serine/threonine-protein kinase DCLK1	-		3.73e-24	0	82224	-1.78605	-1.8719	0.957081		9.93793	7.23004	11.6579	9.59404	9.13049	7.4721	7.82983	7.87014	24	9	29	23	10	12	12	8
O15084;O15084-1;O15084-4	ANKRD28	Serine/threonine-protein phosphatase 6 regulatory ankyrin repeat subunit A;Isoform 3 of Serine/threonine-protein phosphatase 6 regulatory ankyrin repeat subunit A;Isoform 4 of Serine/threonine-protein phosphatase 6 regulatory ankyrin repeat subunit A	-		1.42e-19	0	NaN	0.298259	0.90453	0.397318		8.65921	7.86965	8.87763	7.55273	8.07213	8.58137	8.46203	8.4702	21	19	21	19	19	23	21	19
O15085	ARHGEF11	Rho guanine nucleotide exchange factor 11	-		1.99e-19	0	167704	-0.0712189	-0.811268	0.348538		8.30804	8.16238	8.43867	8.33305	8.33546	8.42124	8.14247	8.16919	25	21	25	26	22	27	24	27
O15091	PRORP	Mitochondrial ribonuclease P catalytic subunit	+		1.42e-13	0	67315.3	0.182623	0.452726	0.176098		8.17155	8.27575	8.73976	6.92625	7.93599	8.19651	8.29368	8.08726	11	9	9	6	9	9	9	9
O15111	CHUK	Inhibitor of nuclear factor kappa-B kinase subunit alpha	-		9.3e-20	0	84639.6	-0.0311903	-0.337632	0.126598		8.49476	8.39555	8.52711	8.22166	8.56608	8.52275	8.33393	8.37283	24	23	25	23	23	24	22	22
O15116	LSM1	U6 snRNA-associated Sm-like protein LSm1	-		1.71e-09	0	15179.4	0.298936	0.608865	0.239956		9.1629	8.63997	NaN	7.64438	8.72151	8.67902	NaN	9.00323	2	2	0	2	2	3	0	2
O15118	NPC1	NPC intracellular cholesterol transporter 1	-		1.33e-23	0	142167	-0.328458	-1.087	0.49653		11.0555	10.6747	11.3749	11.478	10.2615	10.7067	10.6405	10.5741	21	22	22	21	21	21	22	21
O15120	AGPAT2	1-acyl-sn-glycerol-3-phosphate acyltransferase beta	-		3.02e-09	0	30914.4	-0.341867	-0.671278	0.278167		9.15439	9.84037	8.29974	10.0523	10.2665	9.40649	8.69672	9.43914	3	4	3	5	5	2	5	2
O15121	DEGS1	Sphingolipid delta(4)-desaturase DES1	-		4.58e-22	0	37866	-0.0260868	-0.165559	0.0585178		10.417	10.7409	10.7539	10.2513	10.2057	10.5045	10.4155	10.423	6	7	5	7	6	8	6	8
O15126	SCAMP1	Secretory carrier-associated membrane protein 1	-		7.25e-23	0	37920.4	-0.260991	-2.99773	1.61837	+	10.8706	10.8529	11.0492	11.1088	10.7666	10.6261	10.7	10.6798	8	7	9	8	7	7	9	8
O15127	SCAMP2	Secretory carrier-associated membrane protein 2	-		7.08e-19	0	36648.9	-0.0148167	-0.11497	0.0399003		10.5354	10.4152	10.7734	10.3273	10.4361	10.3283	10.4294	10.6902	4	4	4	4	4	4	4	4
O15131	KPNA5	Importin subunit alpha-6	-		3.37e-20	0	60349	0.0127494	0.164957	0.0582922		11.2651	11.1793	11.0684	11.3774	11.1936	11.3287	11.1667	11.1931	11	10	10	11	11	11	10	10
O15143	ARPC1B	Actin-related protein 2/3 complex subunit 1B	-		2.34e-24	0	40949.8	-0.11421	-0.979069	0.437283		13.5746	14.0508	13.6971	13.9387	13.7168	13.6556	13.7233	13.6653	25	25	24	25	24	25	24	24
O15144	ARPC2	Actin-related protein 2/3 complex subunit 2	-		6.29e-19	0	34333	0.0729305	0.657911	0.27164		13.6696	13.9735	13.6271	14.018	13.823	13.9711	13.9162	13.7981	27	28	26	27	27	27	27	28
O15145	ARPC3	Actin-related protein 2/3 complex subunit 3	-		2.37e-17	0	20546.7	0.102067	0.678029	0.281476		13.4825	13.6973	13.5926	14.02	13.3751	13.6567	13.7962	13.7537	11	12	12	12	11	11	12	12
O15160	POLR1C	DNA-directed RNA polymerases I and III subunit RPAC1	-		1.25e-13	0	39249.7	0.0651254	0.475255	0.186144		9.81957	9.97384	9.39556	9.6847	9.9016	9.85402	9.77292	9.83359	12	13	12	13	13	11	12	13
O15162;O15162-2	PLSCR1	Phospholipid scramblase 1;Isoform 2 of Phospholipid scramblase 1	-		4.1e-07	0	NaN	0.286871	1.42991	0.693183		10.5652	10.3998	10.7007	10.4629	9.9177	10.8488	10.4409	10.7987	4	3	3	3	3	3	3	3
O15164;O15164-2	TRIM24	Transcription intermediary factor 1-alpha;Isoform Short of Transcription intermediary factor 1-alpha	-		1.33e-10	0	NaN	-0.83119	-3.81788	1.72555	+	7.66542	7.14074	7.60818	NaN	7.77407	6.81186	6.61997	NaN	5	3	5	0	6	4	2	0
O15173	PGRMC2	Membrane-associated progesterone receptor component 2	-		4.46e-13	0	23818.4	0.21768	0.711514	0.298021		13.1992	14.2056	12.9018	13.7753	13.3497	13.7316	13.6257	13.7547	13	14	13	14	13	13	13	13
O15211	RGL2	Ral guanine nucleotide dissociation stimulator-like 2	-		1.75e-11	0	83549	0.335024	0.624905	0.252246		7.85666	NaN	8.394	8.07527	6.39071	7.97496	7.80816	8.25943	10	0	10	9	4	10	8	10
O15213	WDR46	WD repeat-containing protein 46	-		4.74e-20	0	68071.1	0.0540978	0.407408	0.156241		9.15094	8.76104	9.0014	8.68743	9.14164	9.05806	8.90644	9.04326	14	14	13	14	15	15	15	17
O15217	GSTA4	Glutathione S-transferase A4	-		0.000159472	0.000384369	25704.1	-0.699112	-4.56186	1.34829	+	NaN	8.79273	NaN	8.76509	NaN	NaN	8.23243	7.92717	0	2	0	1	0	0	2	2
O15226;O15226-2	NKRF	NF-kappa-B-repressing factor;Isoform 2 of NF-kappa-B-repressing factor	-		3.92e-14	0	NaN	0.0801435	1.15191	0.532866		8.58174	8.80912	8.67546	8.63778	8.72567	8.84232	8.63938	8.81659	12	12	12	12	15	16	13	15
O15228	GNPAT	Dihydroxyacetone phosphate acyltransferase	-		7.97e-25	0	77187.9	0.115576	1.71728	0.864116		9.19815	9.39749	9.15965	9.21818	9.1633	9.36429	9.40874	9.25575	32	31	31	31	33	31	30	31
O15231	ZNF185	Zinc finger protein 185	-		2.42e-26	0	73525.4	1.89518	1.45051	0.705301		8.91564	9.82397	11.7821	8.16215	5.81943	10.8055	10.7216	10.8604	17	27	31	15	4	30	29	26
O15234	CASC3	Protein CASC3	-		3.19e-13	0	76278	0.374578	2.6262	1.40606	+	8.02463	7.64022	8.20557	8.08703	8.03288	8.27201	8.29503	8.55089	4	6	5	6	5	5	5	4
O15235	MRPS12	28S ribosomal protein S12, mitochondrial	+	SSU	1.21e-13	0	15172.9	-2.10302	-14.1582	5.11038	+	10.7806	10.5798	10.8972	10.3614	10.7378	8.75423	8.36448	8.58633	4	3	3	3	4	3	3	3
O15243	LEPROT	Leptin receptor gene-related protein	-		3.71e-09	0	14253.8	0.556085	1.4839	0.725002		10.6546	11.1239	12.0849	11.8094	10.8906	11.8278	11.6803	12.0983	2	2	2	2	2	2	2	2
O15254	ACOX3	Peroxisomal acyl-coenzyme A oxidase 3	-		9.84e-20	0	77629.1	0.389609	1.48001	0.722702		9.05441	9.80061	8.61688	9.41506	9.12359	9.63034	9.61343	9.53139	22	26	23	28	24	27	26	27
O15258	RER1	Protein RER1	-		4.4e-16	0	22958	0.0990883	1.4092	0.681023		12.986	13.1184	12.9106	13.1355	13.1957	13.1572	13.1905	13.1573	8	8	8	8	8	8	8	8
O15260	SURF4	Surfeit locus protein 4	-		6.95e-26	0	30394	-0.0817543	-0.707675	0.296113		13.2674	13.4626	13.0322	13.469	13.3135	13.2586	13.3142	13.1088	8	8	8	8	8	8	8	8
O15264	MAPK13	Mitogen-activated protein kinase 13	-		1.8e-08	0	42089.6	0.297418	0.551775	0.207928		7.20501	8.29971	7.26597	NaN	NaN	8.26782	7.50748	NaN	2	2	2	0	0	3	2	0
O15269	SPTLC1	Serine palmitoyltransferase 1	-		5.54e-14	0	52744	-0.093593	-0.671347	0.278201		11.3741	11.101	11.4019	11.0531	10.882	11.1903	11.0092	11.007	22	23	23	23	22	23	21	20
O15270	SPTLC2	Serine palmitoyltransferase 2	+		3.39e-23	0	62924.3	-0.0669957	-0.293215	0.108332		10.4754	9.75104	9.92702	9.65191	10.4243	9.98825	9.93408	10.0145	19	17	20	19	16	19	19	18
O15294	OGT	UDP-N-acetylglucosamine--peptide N-acetylglucosaminyltransferase 110 kDa subunit	-		4.08e-22	0	116925	-0.173536	-1.29862	0.616636		10.1464	9.85843	10.4117	9.88732	10.0596	9.8945	9.89676	9.90624	40	39	39	40	41	39	39	38
O15305	PMM2	Phosphomannomutase 2	-		1.53e-21	0	28082.1	0.0965488	1.09473	0.500834		11.7131	11.6264	11.3989	11.767	11.5915	11.7863	11.6853	11.6761	12	13	13	12	13	13	11	12
O15321;O15321-2	TM9SF1	Transmembrane 9 superfamily member 1;Isoform 2 of Transmembrane 9 superfamily member 1	-		1.55e-18	0	NaN	-0.428827	-4.24006	2.26445	+	10.91	11.1607	11.0041	10.7438	11.1041	10.4944	10.5762	10.5965	12	12	12	12	12	12	12	12
O15327	INPP4B	Inositol polyphosphate 4-phosphatase type II	-		1.03e-17	0	104738	-1.67356	-5.14074	2.67071	+	8.61341	8.71354	8.78825	8.38989	9.78883	7.11491	7.13746	7.30329	13	14	15	11	15	5	5	5
O15344	MID1	E3 ubiquitin-protein ligase Midline-1	-		1.26e-21	0	75250.7	-0.10605	-0.435339	0.168424		8.18981	8.11245	8.45526	8.68676	7.67122	8.34313	8.04944	7.95857	15	14	12	13	15	13	14	13
O15347	HMGB3	High mobility group protein B3	-		2.87e-22	0	22980	0.461037	2.12838	1.11136		11.0266	10.5347	10.6371	10.2331	11.1139	11.1525	11.1956	11.1623	12	12	11	11	12	12	11	10
O15355	PPM1G	Protein phosphatase 1G	-		5.87e-29	0	59271.6	0.0104766	0.0596956	0.0202984		11.2094	10.7098	10.9517	10.5205	11.1259	10.8228	10.9119	11.0071	20	21	20	19	22	20	18	19
O15357	INPPL1	Phosphatidylinositol 3,4,5-trisphosphate 5-phosphatase 2	-		7.36e-28	0	138599	0.232793	1.38516	0.666951		9.62111	9.54918	8.96399	9.53867	9.59895	9.77724	9.6297	9.65458	45	46	40	47	45	45	45	48
O15371;O15371-3	EIF3D	Eukaryotic translation initiation factor 3 subunit D;Isoform 3 of Eukaryotic translation initiation factor 3 subunit D	-		2.75e-20	0	NaN	0.193639	2.73711	1.47024	+	12.1772	12.0966	11.8747	11.9956	12.0785	12.2027	12.2852	12.2266	23	25	23	24	24	25	24	23
O15372	EIF3H	Eukaryotic translation initiation factor 3 subunit H	-		2.76e-19	0	39930.3	0.218947	2.76729	1.4876	+	11.4594	11.4269	11.2793	11.2226	11.316	11.7026	11.4856	11.4912	22	24	21	24	24	24	22	23
O15379;O15379-2	HDAC3	Histone deacetylase 3;Isoform 2 of Histone deacetylase 3	-		1.78e-20	0	NaN	0.254181	1.04667	0.47421		8.21898	7.80403	7.3796	7.42525	8.13247	8.11039	7.84933	8.17901	5	6	6	8	7	8	6	6
O15381;O15381-2	NVL	Nuclear valosin-containing protein-like;Isoform 2 of Nuclear valosin-containing protein-like	-		6.77e-15	0	NaN	-0.2644	-1.34809	0.645323		8.13745	8.15222	8.13973	7.58628	8.223	7.45653	7.97378	7.9197	6	6	5	6	8	7	7	6
O15382	BCAT2	Branched-chain-amino-acid aminotransferase, mitochondrial	+		1.3e-24	0	44287.7	0.00873299	0.0360147	0.0121377		9.81089	9.6735	10.3885	9.33115	9.57235	9.9217	9.69234	9.67799	17	17	16	16	16	16	14	17
O15397	IPO8	Importin-8	-		1.15e-21	0	119938	-0.434532	-2.30346	1.21601		9.92431	9.43159	9.86367	9.3223	10.0133	9.34688	9.28353	9.1991	17	16	16	17	16	15	16	17
O15400;O15400-2	STX7	Syntaxin-7;Isoform 2 of Syntaxin-7	-		4.66e-14	0	NaN	-0.160198	-0.816285	0.351125		12.821	12.949	13.3524	12.8826	12.4388	12.6686	12.7251	12.792	9	9	9	9	9	9	9	10
O15427	SLC16A3	Monocarboxylate transporter 4	-		6.05e-15	0	49469.4	0.614244	1.67612	0.839438		12.2148	12.6722	11.1755	12.4735	12.6085	12.8563	12.8499	12.8232	14	14	11	13	13	14	13	13
O15431	SLC31A1	High affinity copper uptake protein 1	-		1.93e-15	0	21090.6	0.0852772	0.220907	0.0796206		9.3716	10.2563	8.88104	10.4277	9.93696	9.7649	10.0003	9.81474	3	3	3	3	3	3	3	3
O15438;O15438-4	ABCC3	Canalicular multispecific organic anion transporter 2;Isoform 4 of Canalicular multispecific organic anion transporter 2	-		3.64e-12	0	NaN	-0.767719	-3.10385	1.44266	+	NaN	7.78157	NaN	8.3919	7.56733	7.14114	7.12664	7.16987	0	13	0	11	9	9	9	9
O15439	ABCC4	Multidrug resistance-associated protein 4	-		9.07e-22	0	149527	0.02766	0.141956	0.0497513		8.44446	8.85414	8.62389	8.86007	9.31144	8.84267	8.80756	8.88917	25	31	30	30	34	31	28	28
O15446	POLR1G	DNA-directed RNA polymerase I subunit RPA34	-		3.68e-28	0	54985.6	0.533248	2.65224	1.42119	+	9.28105	9.71357	8.952	8.99278	9.15469	9.69533	9.58693	9.97393	6	5	6	6	6	7	6	7
O15460-2	P4HA2	Isoform IIa of Prolyl 4-hydroxylase subunit alpha-2	-		3.83e-18	0	60632.7	0.185496	0.406621	0.1559		14.2183	14.9021	12.8614	14.4299	14.3267	14.3502	14.3116	14.3378	31	31	28	31	31	29	31	30
O15484	CAPN5	Calpain-5	-		3.58e-22	0	73168.9	-0.119628	-0.313639	0.116672		9.96377	9.20675	10.8225	9.79822	9.37683	9.87472	9.62526	9.642	20	17	21	20	19	18	15	19
O15498	YKT6	Synaptobrevin homolog YKT6	-		3.01e-17	0	22417.6	-0.0115416	-0.125611	0.0437629		12.468	12.5893	12.2627	12.36	12.2336	12.4436	12.3337	12.3362	14	14	14	12	14	13	13	14
O15511	ARPC5	Actin-related protein 2/3 complex subunit 5	-		1.09e-24	0	16320.4	0.069325	1.02379	0.461646		13.3782	13.5311	13.349	13.6128	13.4567	13.5619	13.5616	13.4812	13	14	12	12	13	12	13	12
O15523	DDX3Y	ATP-dependent RNA helicase DDX3Y	-		1.4e-18	0	73153.6	0.165334	2.35748	1.24812		13.264	13.037	13.2148	13.0284	13.075	13.3562	13.2841	13.2272	32	42	32	42	42	33	32	32
O15530;O15530-3	PDPK1	3-phosphoinositide-dependent protein kinase 1;Isoform 3 of 3-phosphoinositide-dependent protein kinase 1	-		3.25e-26	0	NaN	0.226384	2.98336	1.61031	+	9.37978	9.25325	9.3193	9.39961	9.16557	9.6389	9.40433	9.54642	16	19	18	19	20	18	18	19
O15533;O15533-2;O15533-3	TAPBP	Tapasin;Isoform 2 of Tapasin;Isoform 3 of Tapasin	-		1.13e-26	0	NaN	-0.79057	-4.61564	2.43986	+	11.6307	11.3305	11.4537	11.2146	11.9172	10.8204	10.7439	10.592	8	8	8	8	7	8	8	7
O15541	RNF113A	E3 ubiquitin-protein ligase RNF113A	-		7.04e-22	0	38787.2	0.185951	1.38096	0.664493		8.95436	8.85541	9.02279	8.51613	8.87809	9.21447	8.95882	8.92063	7	8	9	6	8	9	8	8
O43143	DHX15	Pre-mRNA-splicing factor ATP-dependent RNA helicase DHX15	-		4.05e-24	0	90932.8	-0.128134	-1.07804	0.491557		11.6675	11.3953	11.7491	11.2788	11.6073	11.4581	11.4198	11.3565	38	39	37	40	40	38	38	39
O43148;O43148-2	RNMT	mRNA cap guanine-N7 methyltransferase;Isoform 2 of mRNA cap guanine-N7 methyltransferase	-		3.43e-17	0	NaN	0.155419	1.8857	0.965387		9.40784	9.6231	9.59134	9.65984	9.36065	9.66687	9.65314	9.73191	18	20	18	19	17	18	15	18
O43149	ZZEF1	Zinc finger ZZ-type and EF-hand domain-containing protein 1	-		6.68e-25	0	331075	0.309586	1.91324	0.981973		8.40649	8.18916	8.88605	8.4222	8.26331	8.7525	8.73119	8.74541	54	42	51	50	48	53	49	54
O43150	ASAP2	Arf-GAP with SH3 domain, ANK repeat and PH domain-containing protein 2	-		1.15e-24	0	111651	-0.635827	-3.12176	1.68743	+	8.69151	7.97419	8.255	8.75177	8.24017	7.87164	7.74826	7.62019	20	16	16	19	17	15	13	12
O43155	FLRT2	Leucine-rich repeat transmembrane protein FLRT2	-		1.42e-19	0	74048.8	0.205541	0.559374	0.224642		9.38803	9.39043	8.17134	9.71999	9.55644	9.47563	9.46138	9.41536	16	16	14	17	17	15	16	15
O43156	TTI1	TELO2-interacting protein 1 homolog	-		8.06e-19	0	122069	0.10265	0.415981	0.158218		8.03819	7.51491	7.98074	7.40155	8.10863	7.98441	NaN	7.83849	6	7	5	6	7	3	0	6
O43157;O43157-2	PLXNB1	Plexin-B1;Isoform 2 of Plexin-B1	-		1.53e-07	0	NaN	-0.149733	-0.35577	0.127518		7.94516	NaN	NaN	8.70804	7.66115	7.79464	NaN	8.11547	3	0	0	8	3	5	0	3
O43159	RRP8	Ribosomal RNA-processing protein 8	-		4.48e-20	0	50714.8	0.218233	1.62133	0.806669		9.39646	9.11003	9.02627	9.35482	8.86365	9.34997	9.40699	9.34848	12	11	10	14	10	13	12	13
O43164;O43164-2	PJA2	E3 ubiquitin-protein ligase Praja-2;Isoform 2 of E3 ubiquitin-protein ligase Praja-2	-		4.53e-22	0	NaN	-0.11557	-0.597334	0.242511		8.6161	8.60441	8.80496	8.08585	8.32641	8.13755	8.38813	8.59025	10	8	9	7	7	8	7	7
O43166-2;O43166-3	SIPA1L1	Isoform 2 of Signal-induced proliferation-associated 1-like protein 1;Isoform 3 of Signal-induced proliferation-associated 1-like protein 1	-		2.68e-22	0	NaN	0.0732631	0.397907	0.152137		8.87276	9.54267	9.41773	9.65774	9.48089	9.50587	9.38637	9.51062	40	47	41	50	49	49	49	43
O43169	CYB5B	Cytochrome b5 type B	+		5.16e-12	0	16694.6	-0.102694	-1.22201	0.572625		12.0398	12.1597	12.0849	12.1409	11.8365	11.894	11.9156	12.0393	7	7	7	7	7	7	7	7
O43172;O43172-2	PRPF4	U4/U6 small nuclear ribonucleoprotein Prp4;Isoform 2 of U4/U6 small nuclear ribonucleoprotein Prp4	-		1.88e-27	0	NaN	-0.119019	-0.889716	0.389475		10.1002	9.81942	9.88389	9.57247	10.061	9.88813	9.72549	9.69149	26	25	23	21	24	25	23	25
O43175	PHGDH	D-3-phosphoglycerate dehydrogenase	-		8.33e-19	0	56650.5	0.172837	0.245189	0.089119		13.0955	14.0553	11.3981	14.0432	14.2091	13.5265	13.536	13.5368	26	28	24	29	29	28	27	27
O43181	NDUFS4	NADH dehydrogenase [ubiquinone] iron-sulfur protein 4, mitochondrial	+	CI	7.4e-18	0	20108	-1.14562	-7.89139	3.6586	+	11.029	11.3885	11.379	11.0341	11.1345	10.3166	9.91027	9.91529	4	4	4	4	4	4	4	4
O43184	ADAM12	Disintegrin and metalloproteinase domain-containing protein 12	-		2.63e-31	0	99542.2	-0.204257	-0.595414	0.2416		8.80702	8.4423	8.04142	9.0578	7.9564	8.78381	8.00568	7.98071	9	11	4	11	10	9	11	9
O43189-2	PHF1	Isoform 1 of PHD finger protein 1	-		5.96e-09	0	49642.6	-0.313255	-2.82604	1.52123	+	9.05792	8.92103	8.89743	8.88986	9.0637	8.40418	8.69029	8.86373	5	4	5	5	2	4	3	5
O43237	DYNC1LI2	Cytoplasmic dynein 1 light intermediate chain 2	-		6.61e-20	0	54099.3	-0.0481159	-0.411643	0.158077		11.6738	11.9941	11.6265	12.0679	11.8	11.8321	11.7561	11.7648	25	27	27	27	28	27	27	28
O43242	PSMD3	26S proteasome non-ATPase regulatory subunit 3	-		9.96e-29	0	60977.6	0.187026	3.63141	1.96072	+	12.5997	12.6096	12.4062	12.5756	12.5282	12.762	12.7349	12.6959	41	41	40	40	41	42	41	41
O43251-6;O43251-8	RBFOX2	Isoform 6 of RNA binding protein fox-1 homolog 2;Isoform 8 of RNA binding protein fox-1 homolog 2	-		7.34e-24	0	NaN	-0.100143	-1.88999	0.967972		10.4782	10.3338	10.3456	10.4779	10.5231	10.3547	10.3438	10.2962	13	12	13	11	14	11	13	13
O43252	PAPSS1	Bifunctional 3'-phosphoadenosine 5'-phosphosulfate synthase 1	-		2.07e-23	0	70833.1	-0.0805152	-0.539612	0.21546		11.0511	11.139	10.8399	10.6545	11.2763	10.9813	10.8665	10.8872	29	31	29	32	30	32	31	28
O43255	SIAH2	E3 ubiquitin-protein ligase SIAH2	-		5.21e-09	0	34614.7	-0.905747	-1.64005	0.614971		NaN	NaN	NaN	9.01965	8.18342	8.0566	7.33498	NaN	0	0	0	2	1	1	1	0
O43264	ZW10	Centromere/kinetochore protein zw10 homolog	-		1.71e-24	0	88829.5	0.104812	1.17226	0.544357		9.43268	9.34652	9.60201	9.19757	9.33735	9.52035	9.46361	9.48016	35	32	32	31	31	35	29	30
O43281	EFS	Embryonal Fyn-associated substrate	-		1.55e-26	0	58815.4	0.714195	2.26557	1.19344		8.33053	8.87692	8.25159	7.41521	8.0763	8.85063	8.98126	8.88103	9	8	8	5	5	8	9	8
O43290	SART1	U4/U6.U5 tri-snRNP-associated protein 1	-		2.97e-22	0	90254.8	-0.0502038	-0.536638	0.214085		9.98944	9.77607	9.96945	9.65644	9.93489	9.89585	9.71996	9.82936	32	33	31	31	32	32	33	31
O43292	GPAA1	Glycosylphosphatidylinositol anchor attachment 1 protein	-		4.88e-25	0	67623.2	-0.216121	-2.4819	1.32164	+	10.8551	10.7416	10.677	10.6329	10.5983	10.6451	10.3516	10.4579	12	12	12	10	12	12	12	12
O43293	DAPK3	Death-associated protein kinase 3	-		4.17e-23	0	52535.7	0.64607	2.31342	1.22194		9.864	10.11	9.06378	10.1239	10.1707	10.6081	10.4392	10.4903	17	18	12	16	17	17	17	17
O43294;O43294-2	TGFB1I1	Transforming growth factor beta-1-induced transcript 1 protein;Isoform 2 of Transforming growth factor beta-1-induced transcript 1 protein	-		7.81e-26	0	NaN	1.0019	2.38024	1.26161		10.8545	11.7987	9.86789	10.9764	11.2142	11.8295	11.9641	12.0392	22	25	18	26	24	25	24	24
O43299	AP5Z1	AP-5 complex subunit zeta-1	-		1.35e-15	0	88605.2	0.434319	1.76557	0.893109		8.62164	8.50027	8.75771	7.80133	8.01589	8.79149	8.7119	8.81768	13	13	13	13	11	15	13	14
O43301	HSPA12A	Heat shock 70 kDa protein 12A	-		2.34e-27	0	74978.4	-1.3209	-4.04621	2.17037	+	9.31465	8.92374	10.1722	9.78248	8.92922	8.125	8.055	8.1307	22	21	24	24	19	16	15	15
O43310	CTIF	CBP80/20-dependent translation initiation factor	-		1.59e-22	0	67586.7	0.0134289	0.0958431	0.0330298		9.61677	9.89988	9.71941	10.2208	9.85732	9.89068	9.79885	9.93929	23	23	24	24	25	24	23	23
O43310-2	CTIF	Isoform 2 of CBP80/20-dependent translation initiation factor	-		2.08e-19	0	67783	-0.0630114	-0.333363	0.124822		8.0299	7.85246	7.68039	7.98623	7.31855	7.66213	7.55365	7.91571	2	2	2	2	2	2	2	2
O43314	PPIP5K2	Inositol hexakisphosphate and diphosphoinositol-pentakisphosphate kinase 2	-		6.52e-25	0	140407	-0.15046	-5.02915	2.623	+	9.5877	9.64777	9.58124	9.52826	9.62154	9.47674	9.41656	9.43524	34	36	37	37	35	36	36	37
O43318;O43318-2	MAP3K7	Mitogen-activated protein kinase kinase kinase 7;Isoform 1A of Mitogen-activated protein kinase kinase kinase 7	-		2.7e-26	0	NaN	0.25403	2.64525	1.41713	+	8.8392	8.60705	8.8989	8.66097	8.52055	8.92274	8.99471	8.96064	13	13	12	14	14	16	13	13
O43324	EEF1E1	Eukaryotic translation elongation factor 1 epsilon-1	-		1.83e-21	0	19810.6	0.0518549	0.505258	0.199698		11.2482	11.3348	11.128	11.5271	11.4262	11.4497	11.4433	11.2612	10	10	10	10	10	10	10	10
O43325	LYRM1	LYR motif-containing protein 1	+		4.72e-14	0	14281.6	0.301227	0.722134	0.303313		7.18867	8.70472	8.88465	8.25785	8.58367	8.75637	8.32327	8.79577	2	2	2	4	2	4	4	3
O43353	RIPK2	Receptor-interacting serine/threonine-protein kinase 2	-		7.21e-17	0	61194.9	-0.00360635	-0.0288429	0.00969429		9.12316	9.05228	8.84035	8.77413	9.1904	8.83465	9.00835	9.13437	12	9	12	9	13	11	12	11
O43390	HNRNPR	Heterogeneous nuclear ribonucleoprotein R	-		4.55e-21	0	70943.1	-0.0966227	-0.893662	0.391561		12.5286	12.2047	12.2572	12.261	12.5952	12.322	12.2443	12.2519	26	25	26	26	26	25	26	25
O43395	PRPF3	U4/U6 small nuclear ribonucleoprotein Prp3	-		3.17e-38	0	77529	-0.150947	-1.11393	0.511546		10.0344	9.86932	9.96072	9.54345	10.0757	9.84768	9.62281	9.76681	22	24	23	24	24	21	23	21
O43396	TXNL1	Thioredoxin-like protein 1	-		3.46e-22	0	32251.3	-0.204506	-2.52824	1.34886	+	12.9659	12.8675	12.9954	13.0053	13.064	12.6008	12.8021	12.9225	19	18	17	17	18	18	18	17
O43399	TPD52L2	Tumor protein D54	-		1.79e-11	0	22237.7	0.204348	1.28507	0.608816		13.0798	13.0709	12.9091	13.4809	12.8456	13.3981	13.3214	13.1253	4	4	4	4	4	4	4	4
O43399-3;O43399-4	TPD52L2	Isoform 3 of Tumor protein D54;Isoform 4 of Tumor protein D54	-		2.54e-28	0	NaN	0.213594	1.51633	0.744194		12.6198	12.6524	12.5803	13.0156	12.4014	12.8448	12.7756	12.982	13	15	13	15	13	15	14	15
O43402	EMC8	ER membrane protein complex subunit 8	-		7.26e-19	0	23773	0.290655	3.35426	1.81422	+	9.68276	9.55908	9.70182	9.89389	9.77136	10.121	9.90192	10.0144	10	9	11	10	10	11	12	12
O43414;O43414-2;O43414-3	ERI3	ERI1 exoribonuclease 3;Isoform 2 of ERI1 exoribonuclease 3;Isoform 3 of ERI1 exoribonuclease 3	-		1.62e-08	0	NaN	0.261108	1.81184	0.92093		10.6309	10.8854	10.3507	10.79	10.8665	11.0184	11.0672	10.8117	6	7	5	7	6	6	7	7
O43426	SYNJ1	Synaptojanin-1	-		1.7e-24	0	173103	-0.300128	-3.65798	1.97449	+	9.2459	9.03573	9.3216	9.16676	9.26377	9.03723	8.86708	8.81557	26	29	30	31	32	24	28	31
O43427;O43427-2	FIBP	Acidic fibroblast growth factor intracellular-binding protein;Isoform Short of Acidic fibroblast growth factor intracellular-binding protein	-		1.63e-16	0	NaN	-0.49232	-3.45681	1.86902	+	9.35526	9.0637	9.38959	8.95019	9.27585	8.94515	8.63025	8.56839	14	14	14	14	15	13	12	12
O43432;O43432-3	EIF4G3	Eukaryotic translation initiation factor 4 gamma 3;Isoform 3 of Eukaryotic translation initiation factor 4 gamma 3	-		3.68e-22	0	NaN	0.0373586	0.344548	0.129485		10.0399	9.76676	10.0855	10.2492	9.97474	10.0828	9.98553	10.1134	55	46	52	51	55	49	52	51
O43447	PPIH	Peptidyl-prolyl cis-trans isomerase H	-		3.17e-38	0	19208.1	0.0960313	0.781551	0.333302		10.9757	10.8005	10.7448	10.447	10.9066	10.8413	10.9157	10.8558	13	14	13	14	13	13	13	13
O43462	MBTPS2	Membrane-bound transcription factor site-2 protease	-		2.34e-12	0	57443.6	-0.0798597	-0.574494	0.231724		8.81704	8.5626	8.81001	8.39423	8.77983	8.47169	8.81859	8.48836	4	4	2	3	3	3	4	4
O43464	HTRA2	Serine protease HTRA2, mitochondrial	+		1.81e-14	0	48840.8	-0.140554	-0.803662	0.344624		9.99672	10.1785	10.614	10.1173	9.85786	10.059	9.90291	10.0751	8	10	9	8	10	7	8	9
O43488	AKR7A2	Aflatoxin B1 aldehyde reductase member 2	+		8.8e-18	0	39589	-0.581127	-4.8882	2.56171	+	12.7765	12.7947	13.1247	12.7347	12.5874	12.2648	12.223	12.1797	14	15	15	15	14	14	13	15
O43491	EPB41L2	Band 4.1-like protein 2	-		5.34e-18	0	112588	-0.332871	-1.14047	0.526427		11.5048	11.6939	11.1555	12.4168	11.3233	11.296	11.2999	11.262	46	49	45	49	47	46	44	44
O43493;O43493-3;O43493-5;O43493-7	TGOLN2	Trans-Golgi network integral membrane protein 2;Isoform TGN48 of Trans-Golgi network integral membrane protein 2;Isoform 5 of Trans-Golgi network integral membrane protein 2;Isoform 7 of Trans-Golgi network integral membrane protein 2	-		3.31e-15	0	NaN	-0.0353844	-0.240677	0.087343		10.8479	11.1468	11.1238	11.5261	11.1615	11.1169	11.0591	11.2014	15	16	13	13	15	16	15	15
O43504	LAMTOR5	Ragulator complex protein LAMTOR5	-		2.14e-16	0	9613.91	-0.548462	-2.18131	1.14308		10.5068	10.7774	10.7902	11.0403	10.0743	9.76323	10.1739	10.3309	3	1	1	3	1	2	2	1
O43505	B4GAT1	Beta-1,4-glucuronyltransferase 1	-		2.74e-20	0	47119.1	-0.961399	-4.32488	2.30484	+	9.78488	9.39474	10.0218	9.19422	9.9042	8.83129	8.49797	8.76647	7	7	7	6	6	7	7	4
O43516;O43516-3	WIPF1	WAS/WASL-interacting protein family member 1;Isoform 3 of WAS/WASL-interacting protein family member 1	-		2.89e-22	0	NaN	0.0931514	0.393116	0.150076		10.2815	10.6519	10.5003	10.5104	9.67522	10.2667	10.463	10.5213	14	13	12	13	12	12	14	12
O43520	ATP8B1	Phospholipid-transporting ATPase IC	-		5.75e-21	0	143695	-0.580442	-1.04449	0.473013		9.19299	8.65246	10.5079	8.36227	8.44174	8.86707	8.05677	8.42926	21	11	27	14	14	7	10	11
O43556;O43556-3;O43556-4	SGCE	Epsilon-sarcoglycan;Isoform 2 of Epsilon-sarcoglycan;Isoform 3 of Epsilon-sarcoglycan	-		1.7e-16	0	NaN	-0.375959	-1.23989	0.582849		9.56865	9.59262	9.96531	10.6444	9.44694	9.58009	9.58942	9.23336	6	4	6	6	5	4	4	6
O43567	RNF13	E3 ubiquitin-protein ligase RNF13	-		1.27e-11	0	42813.6	-0.515839	-1.8048	0.916698		8.97383	8.78399	9.64961	9.05584	8.93949	8.65951	8.99786	8.03676	7	7	8	8	7	7	6	5
O43572	AKAP10	A-kinase anchor protein 10, mitochondrial	+		8.1e-21	0	73818.2	0.182647	1.03186	0.466072		8.44661	8.74152	8.23833	8.65926	8.35933	8.40516	8.6155	8.9943	15	14	15	16	17	17	17	14
O43583	DENR	Density-regulated protein	-		4.6e-20	0	22092	-0.00729211	-0.110481	0.0382798		12.1407	12.1798	12.1131	12.34	12.0483	12.1337	12.1541	12.1836	12	12	12	12	12	12	12	12
O43592	XPOT	Exportin-T	-		5.48e-25	0	109964	-0.0629679	-0.308516	0.114571		11.2825	11.5414	10.7309	11.3958	11.5765	11.2548	11.2522	11.2204	39	39	35	38	37	39	37	38
O43598	DNPH1	2'-deoxynucleoside 5'-phosphate N-hydrolase 1	-		4.16e-13	0	19108.4	-0.0997782	-0.476024	0.186489		10.8189	11.7569	11.3118	11.3044	11.383	11.3655	11.0558	11.2244	8	9	9	9	9	9	9	9
O43615	TIMM44	Mitochondrial import inner membrane translocase subunit TIM44	+		1.6e-20	0	51355.7	0.202674	1.74087	0.878272		10.9327	11.1565	10.8617	10.759	11.2167	11.1889	11.2011	11.1739	27	26	26	26	28	26	27	26
O43617	TRAPPC3	Trafficking protein particle complex subunit 3	-		3.09e-14	0	20274.1	-0.147255	-0.986986	0.441576		11.0309	11.348	11.2045	11.1427	10.7982	11.0315	10.7306	11.1107	10	10	10	10	10	10	10	10
O43633	CHMP2A	Charged multivesicular body protein 2a	-		5.77e-24	0	25103.9	0.0350258	0.349074	0.131381		11.7456	11.6956	12.0707	11.7346	11.7194	11.9242	11.8102	11.7502	9	9	10	9	10	9	9	9
O43639	NCK2	Cytoplasmic protein NCK2	-		1.24e-13	0	42915.1	0.684328	3.4251	1.85216	+	8.71311	8.66088	9.26353	8.44042	8.52385	9.34638	9.31469	9.55299	16	16	15	13	15	16	17	15
O43657	TSPAN6	Tetraspanin-6	-		7.85e-19	0	27563.3	-0.599995	-2.28041	1.20229		11.9471	11.6251	12.43	12.1852	11.4257	11.064	11.3624	11.5415	7	8	8	8	6	6	7	8
O43660	PLRG1	Pleiotropic regulator 1	-		5.28e-18	0	57193.8	0.0642222	0.697982	0.291309		10.4651	10.2788	10.2262	10.1291	10.4394	10.3477	10.3038	10.4643	18	19	19	19	19	20	19	19
O43665	RGS10	Regulator of G-protein signaling 10	-		6.43e-28	0	21209.9	0.168923	1.26127	0.595111		10.444	10.2209	9.86345	10.0643	10.2225	10.4209	10.3356	10.2394	10	10	9	10	10	9	10	9
O43670;O43670-2;O43670-4	ZNF207	BUB3-interacting and GLEBS motif-containing protein ZNF207;Isoform 2 of BUB3-interacting and GLEBS motif-containing protein ZNF207;Isoform 4 of BUB3-interacting and GLEBS motif-containing protein ZNF207	-		2.51e-22	0	NaN	-0.00377254	-0.046055	0.0155803		12.1543	11.9531	11.9835	11.9603	12.162	12.1764	12.0026	11.9377	7	6	8	6	7	6	6	6
O43674;O43674-2	NDUFB5	NADH dehydrogenase [ubiquinone] 1 beta subcomplex subunit 5, mitochondrial;Isoform 2 of NADH dehydrogenase [ubiquinone] 1 beta subcomplex subunit 5, mitochondrial	+	CI	2.63e-14	0	NaN	-0.832649	-9.77104	4.17988	+	10.8318	11.0348	10.859	11.0673	11.0536	10.0776	10.0557	10.2766	6	7	7	7	7	7	7	5
O43676	NDUFB3	NADH dehydrogenase [ubiquinone] 1 beta subcomplex subunit 3	+	CI	1.06e-20	0	11402	-0.876568	-4.69435	2.47551	+	11.8416	11.5025	12.1417	11.3487	11.7102	10.8529	10.7375	10.9067	5	5	5	5	5	5	5	4
O43678	NDUFA2	NADH dehydrogenase [ubiquinone] 1 alpha subcomplex subunit 2	+	CI	1.57e-15	0	10921.6	-0.21786	-1.25763	0.59302		10.5819	10.2598	10.8482	10.1923	10.2925	10.3693	10.1229	10.1591	4	4	4	4	4	4	4	4
O43681	GET3	ATPase GET3	-		7.21e-19	0	38792.8	-0.121315	-2.5379	1.35452	+	12.5498	12.4713	12.6512	12.4513	12.5289	12.4303	12.386	12.4112	15	15	16	15	15	15	15	16
O43684;O43684-2	BUB3	Mitotic checkpoint protein BUB3;Isoform 2 of Mitotic checkpoint protein BUB3	-		2.12e-18	0	NaN	-0.106896	-1.00211	0.449799		12.7027	12.4076	12.5361	12.3693	12.7699	12.4028	12.4666	12.4812	15	14	15	13	15	15	14	14
O43707	ACTN4	Alpha-actinin-4	-		3.31e-24	0	104854	0.111971	0.765957	0.325369		14.4865	14.9788	14.3954	14.4095	14.664	14.6968	14.7359	14.6637	59	60	59	57	61	61	60	60
O43708	GSTZ1	Maleylacetoacetate isomerase	+		6.14e-21	0	24212.2	1.3493	5.49221	2.81647	+	8.27206	7.65548	8.00909	7.71531	7.27556	9.40447	8.97434	9.02559	6	6	6	5	4	7	7	6
O43709;O43709-3	BUD23	Probable 18S rRNA (guanine-N(7))-methyltransferase;Isoform 3 of Probable 18S rRNA (guanine-N(7))-methyltransferase	-		3.79e-18	0	NaN	-0.0456044	-0.191469	0.0683014		9.71651	9.36878	8.94922	8.80688	9.35271	9.45827	9.01405	9.10733	6	6	5	6	6	4	5	4
O43719	HTATSF1	HIV Tat-specific factor 1	-		2.09e-26	0	85852.8	-0.363232	-2.22391	1.16857		9.82385	9.35596	9.92632	9.45359	9.91531	9.26658	9.33385	9.39489	23	19	21	21	23	23	21	22
O43731	KDELR3	ER lumen protein-retaining receptor 3	-		3.6e-15	0	25026.8	-0.654058	-3.56311	1.92509	+	11.8679	12.1954	11.4052	11.7762	11.9501	11.3315	11.0264	11.1969	4	4	4	4	4	4	4	4
O43734;O43734-2;O43734-5	TRAF3IP2	Adapter protein CIKS;Isoform 2 of Adapter protein CIKS;Isoform 5 of Adapter protein CIKS	-		6.11e-09	0	NaN	-0.566617	-1.54449	0.7609		8.58173	7.65985	8.66981	7.89402	7.93392	7.93116	7.9169	6.89569	5	4	8	5	4	2	3	3
O43739;O43739-2	CYTH3	Cytohesin-3;Isoform 2 of Cytohesin-3	-		7.71e-23	0	NaN	0.0491142	0.253918	0.0925691		10.6658	10.4069	9.80349	10.133	10.153	10.2936	10.2418	10.3092	13	11	12	12	13	12	11	11
O43741	PRKAB2	5'-AMP-activated protein kinase subunit beta-2	-		1.05e-22	0	30302.2	0.352116	1.22141	0.572286		8.26341	9.15844	8.45326	9.2437	8.32326	9.1661	9.05774	8.89775	11	13	13	13	12	12	13	13
O43747	AP1G1	AP-1 complex subunit gamma-1	-		4.08e-20	0	91351.4	0.167576	2.74722	1.47607	+	11.474	11.5199	11.4544	11.5324	11.384	11.766	11.6239	11.5316	34	33	32	33	33	34	34	31
O43752	STX6	Syntaxin-6	-		3.34e-20	0	29176	0.668081	4.91291	2.57254	+	9.06782	9.3833	9.28279	9.13839	8.85708	9.65706	9.83563	9.94918	10	8	11	8	9	8	10	10
O43759;O43759-2	SYNGR1	Synaptogyrin-1;Isoform 1B of Synaptogyrin-1	-		5.48e-09	0	NaN	-0.0834579	-0.377972	0.142085		9.67757	NaN	9.38217	10.2035	10.0234	9.73384	9.64693	9.83383	2	0	3	2	2	2	2	2
O43760;O43760-2	SYNGR2	Synaptogyrin-2;Isoform 2 of Synaptogyrin-2	-		6.65e-19	0	NaN	-0.755054	-2.03193	1.05341		9.08504	10.5526	10.0188	10.0773	10.5748	9.16947	9.19506	9.55548	2	4	3	3	3	2	3	3
O43765	SGTA	Small glutamine-rich tetratricopeptide repeat-containing protein alpha	-		5.62e-15	0	34063.1	0.310565	3.19524	1.72788	+	11.7152	11.878	11.582	11.9605	11.6231	12.0622	12.0667	12.0581	9	10	9	10	9	10	10	9
O43768;O43768-3	ENSA	Alpha-endosulfine;Isoform 3 of Alpha-endosulfine	-		2.98e-14	0	NaN	0.189621	0.675849	0.280407		10.0851	10.2979	10.4617	11.0598	9.87969	10.7614	10.4942	10.3838	11	9	10	10	9	10	11	11
O43772	SLC25A20	Mitochondrial carnitine/acylcarnitine carrier protein	+		3.63e-19	0	32943.7	-0.647771	-3.1479	1.70185	+	10.993	10.8664	11.6629	10.9201	10.8473	10.449	10.3464	10.4351	15	14	15	14	15	14	15	13
O43776	NARS1	Asparagine--tRNA ligase, cytoplasmic	-		1.05e-24	0	62942.9	0.104177	0.774979	0.329954		13.2135	13.4492	12.9907	13.4545	13.5411	13.4195	13.4445	13.4379	29	30	30	29	30	29	30	30
O43795	MYO1B	Unconventional myosin-Ib	-		8.32e-28	0	131985	0.012838	0.0418951	0.0141508		11.9685	12.4238	11.252	12.4605	12.3854	12.1448	12.0619	12.126	54	55	54	54	54	54	54	53
O43808	SLC25A17	Peroxisomal membrane protein PMP34	-		1.4e-18	0	34566.9	0.600045	2.71748	1.45893	+	7.59869	7.83852	7.20508	8.11545	7.34832	8.14464	8.2652	8.25393	5	5	4	5	5	4	4	5
O43809	NUDT21	Cleavage and polyadenylation specificity factor subunit 5	-		1.64e-22	0	26227.3	0.147015	2.13339	1.11436		11.7039	11.5102	11.5728	11.5001	11.6706	11.846	11.7157	11.6539	16	16	17	15	17	15	16	16
O43813	LANCL1	Glutathione S-transferase LANCL1	-		3.37e-22	0	45283.1	-0.149137	-1.25012	0.588709		11.5242	11.5054	11.5571	11.779	11.2293	11.414	11.3922	11.3034	18	17	18	16	17	17	16	17
O43815	STRN	Striatin	-		3.16e-22	0	86132.1	0.137	1.70416	0.856245		10.2693	10.2123	10.3781	10.0143	10.2305	10.3166	10.3674	10.3897	29	27	30	28	29	29	28	27
O43818	RRP9	U3 small nucleolar RNA-interacting protein 2	-		6.65e-23	0	51840.6	0.383899	3.40628	1.84211	+	10.3347	10.0333	9.94709	10.079	10.3566	10.5096	10.598	10.4945	13	13	12	12	13	13	13	14
O43819	SCO2	Protein SCO2 homolog, mitochondrial	+		1.36e-13	0	29809.9	-0.716768	-3.82398	2.05948	+	10.4424	10.0923	10.4676	9.79825	10.006	9.50416	9.2468	9.58264	5	5	5	4	5	6	6	5
O43822;O43822-2;O43822-3;O43822-4	CFAP410	Cilia- and flagella-associated protein 410;Isoform Short of Cilia- and flagella-associated protein 410;Isoform 3 of Cilia- and flagella-associated protein 410;Isoform 4 of Cilia- and flagella-associated protein 410	-		8.87e-22	0	NaN	0.0617162	0.333516	0.124886		8.00758	8.29501	7.72136	7.99568	7.94188	7.69429	8.12599	8.34178	5	5	4	4	5	5	6	4
O43823	AKAP8	A-kinase anchor protein 8	-		1.84e-20	0	76108.3	0.0952278	0.830587	0.358525		9.66846	9.27698	9.51909	9.28014	9.59966	9.64736	9.46966	9.57526	17	17	15	12	15	16	16	16
O43824	GTPBP6	Putative GTP-binding protein 6	+		7.14e-14	0	56897.5	0.284145	1.06332	0.483402		8.74481	9.01506	8.93648	7.98532	8.46134	9.02011	9.06719	8.65094	10	11	9	7	8	10	9	9
O43837	IDH3B	Isocitrate dehydrogenase [NAD] subunit beta, mitochondrial	+		5.81e-29	0	42183.7	-0.0597797	-0.354368	0.133604		10.6877	10.4535	10.9618	10.208	10.6166	10.5458	10.5731	10.4583	19	19	19	18	19	19	20	20
O43847;O43847-2	NRDC	Nardilysin;Isoform 2 of Nardilysin	+		1.08e-31	0	NaN	0.415407	3.56305	1.92506	+	10.6783	10.5201	10.492	10.297	10.7577	11.0534	10.8386	11.0013	38	39	39	37	37	40	39	39
O43852-2;O43852-4	CALU	Isoform 2 of Calumenin;Isoform 4 of Calumenin	-		2.46e-15	0	NaN	-0.167046	-0.503547	0.19892		12.3848	12.82	12.9328	13.8826	13.2112	12.9236	12.7984	12.9157	4	4	4	4	4	4	4	4
O43852;O43852-3	CALU	Calumenin;Isoform 3 of Calumenin	-		9.62e-25	0	NaN	-0.351999	-2.50859	1.33733	+	14.878	15.0596	14.5243	15.1244	14.8485	14.4987	14.5411	14.565	31	30	30	32	32	30	30	30
O43854;O43854-2	EDIL3	EGF-like repeat and discoidin I-like domain-containing protein 3;Isoform 2 of EGF-like repeat and discoidin I-like domain-containing protein 3	-		2.35e-15	0	NaN	0.23161	0.198349	0.0702825		9.92939	12.6101	NaN	7.79184	10.2856	10.4287	10.3176	10.4111	22	29	0	15	26	29	26	26
O43861;O43861-2	ATP9B	Probable phospholipid-transporting ATPase IIB;Isoform 2 of Probable phospholipid-transporting ATPase IIB	-		3.6e-15	0	NaN	-0.180271	-1.17012	0.543142		8.557	8.84319	8.7592	8.99926	8.63547	8.88333	8.48451	8.36782	8	10	6	10	8	9	9	9
O43865	AHCYL1	S-adenosylhomocysteine hydrolase-like protein 1	+		2.1e-15	0	58951.4	-0.221355	-1.23021	0.577314		11.4962	11.4118	11.5386	12.1074	11.373	11.419	11.306	11.367	14	13	14	15	12	14	13	15
O43896	KIF1C	Kinesin-like protein KIF1C	-		8.64e-32	0	122947	-0.0988537	-0.634168	0.260135		9.80936	9.22803	9.59778	9.42185	9.23379	9.43664	9.22863	9.41265	30	30	29	31	30	31	27	30
O43909	EXTL3	Exostosin-like 3	-		1.97e-14	0	104749	-0.0629521	-0.140375	0.049169		7.79305	6.19533	7.85319	7.94234	7.69047	7.71098	7.31624	7.26856	8	6	9	6	5	8	6	6
O43913;O43913-2	ORC5	Origin recognition complex subunit 5;Isoform 2 of Origin recognition complex subunit 5	-		1.32e-07	0	NaN	-0.313789	-0.810927	0.342694		NaN	7.39847	8.35979	6.9539	8.10812	7.37113	7.53066	7.27206	0	4	4	3	6	2	5	5
O43920	NDUFS5	NADH dehydrogenase [ubiquinone] iron-sulfur protein 5	+	CI	4.11e-22	0	12517.5	-0.806592	-6.08139	3.04644	+	11.6102	11.4578	11.5852	11.1704	11.2971	10.7638	10.653	10.4358	6	6	6	6	6	6	6	6
O43924	PDE6D	Retinal rod rhodopsin-sensitive cGMP 3',5'-cyclic phosphodiesterase subunit delta	-		4.92e-18	0	17420	0.117579	0.898145	0.393933		10.6727	10.7483	10.7349	10.8141	10.2695	10.7162	10.783	10.7973	4	4	4	4	4	4	4	4
O43929;O43929-2;O43929-3	ORC4	Origin recognition complex subunit 4;Isoform 2 of Origin recognition complex subunit 4;Isoform 3 of Origin recognition complex subunit 4	-		2.67e-08	0	NaN	-0.385214	-1.45686	0.709039		8.39505	7.92397	8.20117	7.45824	8.48907	7.77941	7.46337	7.88209	4	4	4	5	5	4	4	2
O43933	PEX1	Peroxisome biogenesis factor 1	-		4.36e-14	0	142867	-0.0386553	-0.0613768	0.020708		8.14112	6.98564	9.31159	8.54213	8.22225	8.1307	8.27309	NaN	8	4	12	8	5	8	4	0
O60216	RAD21	Double-strand-break repair protein rad21 homolog	-		2.32e-27	0	71689.5	-0.112687	-0.806661	0.346166		10.1367	9.62907	10.1171	9.69527	9.86122	9.77229	9.7888	9.76444	21	21	24	22	22	21	21	19
O60231	DHX16	Pre-mRNA-splicing factor ATP-dependent RNA helicase DHX16	-		5.22e-28	0	119264	0.00979271	0.0627119	0.0213481		9.50855	9.29968	9.29855	8.92006	9.53396	9.41949	9.17777	9.36859	25	20	24	22	24	24	25	24
O60232	ZNRD2	Protein ZNRD2	-		8.75e-14	0	21474.3	0.0623005	0.206961	0.0742314		8.43657	8.98757	7.90686	8.7415	7.99403	8.55052	8.17291	8.7034	5	5	3	4	4	4	4	4
O60234	GMFG	Glia maturation factor gamma	-		1.79e-10	0	16801.3	0.106197	1.15867	0.536677		12.838	12.9071	12.956	13.1967	12.8857	12.9838	13.1568	13.0481	2	1	2	2	4	3	4	3
O60238;O60238-2	BNIP3L	BCL2/adenovirus E1B 19 kDa protein-interacting protein 3-like;Isoform 2 of BCL2/adenovirus E1B 19 kDa protein-interacting protein 3-like	+		1.17e-18	0	NaN	0.895183	2.46306	1.31055	+	9.85482	10.2447	9.42608	10.5614	9.06494	10.7708	10.8191	10.5868	5	8	6	8	4	7	8	7
O60239	SH3BP5	SH3 domain-binding protein 5	-		1.6e-20	0	50425	-0.29122	-0.822493	0.354333		7.62256	7.72618	9.07106	8.13531	8.12378	8.08799	7.63504	7.81065	4	3	5	4	4	4	3	5
O60244	MED14	Mediator of RNA polymerase II transcription subunit 14	-		7.08e-17	0	160607	0.056954	0.26397	0.0965651		7.92886	7.15334	8.06633	7.66848	7.91947	7.81839	7.79363	7.80073	11	9	14	11	12	13	13	11
O60256	PRPSAP2	Phosphoribosyl pyrophosphate synthase-associated protein 2	-		5.04e-21	0	40925.7	0.149423	2.53823	1.35471	+	10.4279	10.3842	10.3002	10.2178	10.2845	10.4979	10.5309	10.3882	17	16	16	16	15	18	16	18
O60264	SMARCA5	SWI/SNF-related matrix-associated actin-dependent regulator of chromatin subfamily A member 5	-		3.44e-26	0	121905	0.222152	1.85869	0.949125		10.0477	9.62433	9.9161	9.57517	9.83013	10.0472	9.9721	10.0432	35	33	33	32	33	35	34	33
O60266;O60266-2	ADCY3	Adenylate cyclase type 3;Isoform 2 of Adenylate cyclase type 3	-		1.16e-20	0	NaN	-0.693349	-3.50824	1.76617	+	7.98155	NaN	8.30103	8.4623	8.54375	7.55611	7.39901	7.9313	3	0	3	2	3	2	2	3
O60268;O60268-3	KIAA0513	Uncharacterized protein KIAA0513;Isoform 3 of Uncharacterized protein KIAA0513	-		4.75e-16	0	NaN	-0.487868	-3.00387	1.40023	+	7.49573	NaN	7.8709	7.98963	7.68903	7.25364	NaN	7.29326	5	0	5	8	3	4	0	4
O60271	SPAG9	C-Jun-amino-terminal kinase-interacting protein 4	-		3.49e-24	0	146205	0.0202318	0.169415	0.059963		11.4869	11.2754	11.7614	11.3003	11.3519	11.4766	11.4485	11.4411	58	56	57	57	56	53	56	55
O60271-9	SPAG9	Isoform 6 of C-Jun-amino-terminal kinase-interacting protein 4	-		3.69e-13	0	128607	-0.089329	-0.478853	0.187759		10.2318	9.91938	10.5688	9.87921	10.0499	9.92526	9.93229	10.2639	1	2	1	2	1	2	1	1
O60285	NUAK1	NUAK family SNF1-like kinase 1	-		6.51e-14	0	74305.2	0.570308	1.26197	0.52849		NaN	8.70128	NaN	7.49013	NaN	8.65062	8.64697	8.70045	0	10	0	10	0	13	12	13
O60287	URB1	Nucleolar pre-ribosomal-associated protein 1	-		1.24e-11	0	254389	0.207811	0.934888	0.413494		7.61269	8.06233	7.32378	7.76147	7.93733	8.04802	7.57456	8.21941	15	16	11	15	13	21	19	13
O60291;O60291-2	MGRN1	E3 ubiquitin-protein ligase MGRN1;Isoform 2 of E3 ubiquitin-protein ligase MGRN1	-		1.86e-15	0	NaN	0.316455	3.87269	2.08406	+	10.4703	10.609	10.7248	10.4643	10.4288	10.821	10.7977	10.949	14	15	16	17	16	16	16	14
O60292	SIPA1L3	Signal-induced proliferation-associated 1-like protein 3	-		3.9e-07	0	194610	-0.19749	-0.88788	0.388505		9.15535	9.21908	8.91981	8.31305	8.6678	8.674	8.66443	8.63415	5	8	7	4	5	5	6	5
O60293;O60293-2	ZFC3H1	Zinc finger C3H1 domain-containing protein;Isoform 2 of Zinc finger C3H1 domain-containing protein	-		3.46e-05	0	NaN	-1.10249	-2.68108	1.25833		NaN	7.49502	7.94582	6.596	NaN	6.38911	6.0321	6.30816	0	3	1	4	0	3	1	3
O60294	LCMT2	tRNA wybutosine-synthesizing protein 4	-		7.96e-07	0	75601.8	0.81304	3.433	1.57736	+	NaN	NaN	6.16175	6.83737	6.35203	7.43047	7.01875	7.34103	0	0	3	2	4	5	3	7
O60306	AQR	RNA helicase aquarius	-		5.39e-22	0	171295	-0.0321058	-0.262229	0.0958712		9.32504	9.07505	9.0981	8.81131	9.27353	9.09141	9.13215	9.02994	37	34	31	31	37	34	31	31
O60307	MAST3	Microtubule-associated serine/threonine-protein kinase 3	-		4.35e-11	0	143137	1.34477	3.69978	1.68111	+	6.69336	5.88842	NaN	NaN	5.70352	7.25795	7.83829	7.22338	4	1	0	0	2	5	4	4
O60312	ATP10A	Probable phospholipid-transporting ATPase VA	-		1.02e-10	0	167688	0.275366	0.669001	0.267505		7.04238	8.15928	NaN	8.04262	NaN	7.60862	8.18327	8.2785	2	3	0	5	0	5	4	2
O60313-2	OPA1	Isoform 2 of Dynamin-like 120 kDa protein, mitochondrial	+		5.83e-22	0	115884	0.0666447	0.685001	0.284903		10.1382	10.0422	10.395	9.9638	10.1677	10.2125	10.2109	10.2007	47	41	46	42	44	46	44	44
O60315;O60315-2	ZEB2	Zinc finger E-box-binding homeobox 2;Isoform 2 of Zinc finger E-box-binding homeobox 2	-		2.34e-19	0	NaN	0.303502	1.30115	0.6181		7.59835	7.3589	7.8876	6.89173	7.55573	7.96503	7.60589	7.71497	9	6	7	7	5	9	9	11
O60318	MCM3AP	Germinal-center associated nuclear protein	-		2.21e-20	0	218405	0.398745	2.89059	1.55796	+	7.84826	7.62486	7.39296	7.72527	7.95136	8.09966	8.23074	7.99145	15	7	7	10	13	14	13	13
O60331;O60331-2;O60331-3;O60331-4	PIP5K1C	Phosphatidylinositol 4-phosphate 5-kinase type-1 gamma;Isoform 2 of Phosphatidylinositol 4-phosphate 5-kinase type-1 gamma;Isoform 3 of Phosphatidylinositol 4-phosphate 5-kinase type-1 gamma;Isoform 4 of Phosphatidylinositol 4-phosphate 5-kinase type-1 gamma	-		9.68e-21	0	NaN	-0.629873	-6.28917	3.12355	+	9.62516	9.58736	9.87731	9.87351	9.65112	9.13113	8.94934	9.19859	14	14	15	14	14	13	13	14
O60333-3	KIF1B	Isoform 3 of Kinesin-like protein KIF1B	mito-interacting		2.1e-13	0	130363	0.267733	0.643407	0.264599		8.77364	8.01647	9.44389	7.64941	8.33591	8.65905	8.66879	8.80695	14	11	15	11	13	13	11	12
O60333;O60333-4	KIF1B	Kinesin-like protein KIF1B;Isoform 4 of Kinesin-like protein KIF1B	mito-interacting		7.52e-22	0	NaN	0.073175	0.241846	0.0878028		9.69549	9.14212	10.3236	9.15171	9.25331	9.55887	9.56255	9.63785	29	27	38	19	30	26	28	29
O60336;O60336-6	MAPKBP1	Mitogen-activated protein kinase-binding protein 1;Isoform 6 of Mitogen-activated protein kinase-binding protein 1	-		1.03e-08	0	NaN	0.189833	1.09329	0.500029		8.60755	8.42116	8.7116	8.69083	8.07845	8.60087	8.57887	8.89552	6	4	8	6	3	10	8	3
O60337	MARCHF6	E3 ubiquitin-protein ligase MARCHF6	-		3.44e-12	0	102545	0.346134	2.36958	1.2553		8.42596	8.53847	8.16405	7.94863	8.40921	8.61043	8.5829	8.73687	3	2	3	3	5	3	5	3
O60341;O60341-2	KDM1A	Lysine-specific histone demethylase 1A;Isoform 2 of Lysine-specific histone demethylase 1A	-		4.27e-24	0	NaN	0.230404	1.4812	0.723404		9.14537	9.0922	8.66841	8.90845	9.34527	9.34291	9.20789	9.23623	26	22	24	23	26	26	24	24
O60343;O60343-2;O60343-3	TBC1D4	TBC1 domain family member 4;Isoform 2 of TBC1 domain family member 4;Isoform 3 of TBC1 domain family member 4	-		3.38e-28	0	NaN	0.227367	2.13775	1.11698		8.83297	8.87613	8.77765	8.54119	8.53172	8.99576	8.82469	8.99745	28	33	27	25	29	33	34	32
O60353;O60353-2	FZD6	Frizzled-6;Isoform 2 of Frizzled-6	-		1.43e-23	0	NaN	0.127603	0.637847	0.261911		8.40875	8.977	8.28336	8.83452	8.32481	8.58197	8.86694	8.63096	9	10	9	9	4	12	10	10
O60356;O60356-2	NUPR1	Nuclear protein 1;Isoform 2 of Nuclear protein 1	-		8.51e-10	0	NaN	0.841752	0.734397	0.304797		7.78406	5.44845	7.25952	4.12341	6.39467	NaN	6.39684	7.69071	2	2	1	2	2	0	1	2
O60427	FADS1	Acyl-CoA (8-3)-desaturase	-		1.03e-19	0	51964.3	0.349105	3.92634	2.11096	+	9.44111	9.38364	9.41879	9.12155	9.35798	9.74038	9.76887	9.57189	12	10	11	9	11	11	9	10
O60437	PPL	Periplakin	-		1.61e-21	0	204747	-0.787005	-0.687827	0.286295		10.1215	6.77695	10.5148	9.37482	6.41013	7.7307	7.83274	7.99445	69	9	74	61	9	33	30	32
O60443	GSDME	Gasdermin-E	-		1.2e-22	0	54554.9	-0.703457	-4.18645	2.23867	+	10.9613	10.9315	11.5862	11.2968	11.0109	10.4744	10.4808	10.4064	16	18	19	17	16	15	15	14
O60447;O60447-2	EVI5	Ecotropic viral integration site 5 protein homolog;Isoform 2 of Ecotropic viral integration site 5 protein homolog	-		7.49e-17	0	NaN	0.57438	5.62344	2.8692	+	8.14236	8.45329	8.45108	8.29416	8.51446	9.0312	8.81774	8.98741	13	12	9	10	8	11	10	12
O60449-2;O60449-3	LY75	Isoform 2 of Lymphocyte antigen 75;Isoform 3 of Lymphocyte antigen 75			3e-09	0	NaN	-0.292841	-1.21576	0.536227		NaN	7.33622	7.91631	7.95409	7.70555	7.62075	NaN	7.24965	0	2	3	2	2	2	0	2
O60462;O60462-2;O60462-3;O60462-4;O60462-5	NRP2	Neuropilin-2;Isoform A0 of Neuropilin-2;Isoform A17 of Neuropilin-2;Isoform B0 of Neuropilin-2;Isoform B5 of Neuropilin-2	-		3.29e-20	0	NaN	1.33883	3.38993	1.83337	+	7.52372	8.96148	7.51493	7.90013	7.40171	9.19903	8.97828	9.42035	8	17	8	15	7	19	19	16
O60476	MAN1A2	Mannosyl-oligosaccharide 1,2-alpha-mannosidase IB	-		3.45e-21	0	73003.6	0.146376	1.4099	0.681437		9.28854	9.01877	9.23722	9.16632	9.33694	9.44485	9.15672	9.46623	18	15	14	14	15	15	15	14
O60486	PLXNC1	Plexin-C1	-		3.87e-18	0	175742	1.17682	1.91426	0.892397		6.59166	NaN	8.17123	NaN	6.223	8.3926	7.89982	8.22394	11	0	14	0	4	24	21	19
O60488;O60488-2	ACSL4	Long-chain-fatty-acid--CoA ligase 4;Isoform Short of Long-chain-fatty-acid--CoA ligase 4	mito-interacting		3.35e-31	0	NaN	-0.479194	-2.65714	1.42403	+	11.1691	10.6944	11.4103	10.7351	10.9617	10.5437	10.463	10.5381	33	32	35	33	32	31	32	31
O60493	SNX3	Sorting nexin-3	-		7.79e-16	0	18762.4	-0.162718	-0.954736	0.424146		13.4416	12.9875	13.6603	13.1327	13.0556	13.1141	13.0622	13.1022	14	14	14	14	14	14	14	14
O60499	STX10	Syntaxin-10	-		3.25e-21	0	28114.1	-0.399632	-2.71594	1.45804	+	8.93005	9.09998	9.46582	9.1975	8.98994	8.70908	8.93099	8.571	7	6	7	6	5	5	7	7
O60502	OGA	Protein O-GlcNAcase	-		7.01e-20	0	102915	0.514463	3.43178	1.85571	+	10.071	10.3039	9.90497	9.67382	10.2003	10.5882	10.4931	10.5545	36	39	35	37	38	42	40	39
O60503	ADCY9	Adenylate cyclase type 9	-		2.39e-23	0	150701	0.65679	3.78249	2.03841	+	8.75238	8.42986	9.05647	9.12534	8.63248	9.46803	9.45404	9.44621	21	20	23	21	21	20	21	23
O60504	SORBS3	Vinexin	-		2.01e-13	0	75341.1	0.351731	0.444574	0.167732		7.31408	NaN	8.71205	6.089	NaN	7.52747	8.17699	7.46585	4	0	4	4	0	4	4	4
O60504-2	SORBS3	Isoform Beta of Vinexin	-		3.29e-24	0	36742.1	-0.107913	-0.657825	0.271598		11.232	11.6319	11.0549	11.6438	11.191	11.1816	11.2229	11.3239	22	21	21	21	20	21	22	22
O60506	SYNCRIP	Heterogeneous nuclear ribonucleoprotein Q	-		6.38e-22	0	69602.6	0.0190377	0.385474	0.1468		13.5745	13.453	13.3917	13.3774	13.4785	13.4625	13.5144	13.4453	32	33	32	31	32	32	32	32
O60507	TPST1	Protein-tyrosine sulfotransferase 1	-		1.87e-22	0	42188.4	1.11204	3.15207	1.70415	+	8.21846	7.53665	7.2376	8.73327	7.91236	8.98592	8.93809	9.19512	8	7	4	7	8	8	8	8
O60508	CDC40	Pre-mRNA-processing factor 17	-		3.22e-16	0	65521.2	-0.0614131	-0.340654	0.127858		8.78584	8.60249	8.28818	8.66853	8.97689	8.8129	8.35355	8.64246	14	13	11	15	15	14	13	16
O60513	B4GALT4	Beta-1,4-galactosyltransferase 4	-		1.4e-14	0	40041.1	0.482557	0.835583	0.361117		8.82903	9.34254	6.95192	8.78131	9.23339	9.07583	9.13293	9.12183	5	4	2	4	6	6	6	6
O60518	RANBP6	Ran-binding protein 6	-		4.53e-19	0	124714	-0.569999	-1.71526	0.862899		8.39447	7.98008	8.56928	7.61351	8.58391	7.6799	7.13181	8.16304	16	15	15	11	15	14	10	10
O60524;O60524-4	NEMF	Nuclear export mediator factor NEMF;Isoform 4 of Nuclear export mediator factor NEMF	-		6.08e-26	0	NaN	0.178305	3.51722	1.90098	+	10.1225	10.2395	10.2572	10.2907	10.3304	10.4805	10.3983	10.4003	29	30	31	31	29	32	31	32
O60547;O60547-2	GMDS	GDP-mannose 4,6 dehydratase;Isoform 2 of GDP-mannose 4,6 dehydratase	-		3.17e-38	0	NaN	0.423175	1.8238	0.928126		9.64859	9.75973	9.60776	10.3361	9.3267	10.3233	9.99668	10.1569	14	15	15	16	15	15	15	16
O60551	NMT2	Glycylpeptide N-tetradecanoyltransferase 2	-		5.21e-21	0	56980.2	-0.121806	-0.393691	0.150324		10.1973	9.34354	9.60459	10.6612	10.0886	9.79925	9.84869	9.92378	8	5	6	7	7	8	6	8
O60563	CCNT1	Cyclin-T1	-		6.32e-12	0	80684.6	-0.0859334	-0.585514	0.233861		10.1126	9.8808	10.2194	NaN	9.8901	10.0421	10.0941	9.68307	4	4	4	0	5	3	3	4
O60565	GREM1	Gremlin-1	-		7.76e-19	0	20696.8	-0.140195	-0.407376	0.156227		12.2454	12.858	13.4018	12.0545	12.1479	12.3508	12.4917	12.3614	12	14	14	14	13	13	14	14
O60568	PLOD3	Multifunctional procollagen lysine hydroxylase and glycosyltransferase LH3	-		2.21e-29	0	84785.2	0.0275851	0.179189	0.0636436		12.5741	12.8049	12.2892	12.6097	12.9536	12.7668	12.6226	12.6322	35	37	34	36	37	37	34	35
O60573	EIF4E2	Eukaryotic translation initiation factor 4E type 2	-		1.11e-15	0	28362	0.134116	1.60835	0.798924		9.63925	9.54152	9.81303	9.69988	9.60603	9.84537	9.89467	9.64213	10	9	10	11	10	11	10	11
O60583;O60583-2	CCNT2	Cyclin-T2;Isoform 2 of Cyclin-T2	-		3.59e-05	0	NaN	0.448037	1.39684	0.590306		8.41258	8.73047	NaN	9.26351	NaN	9.26776	NaN	9.23269	4	3	0	2	0	2	0	1
O60610	DIAPH1	Protein diaphanous homolog 1	-		8.95e-36	0	141347	-0.307807	-1.26063	0.594746		11.1734	10.9531	11.8065	10.7807	10.8967	10.8435	10.7647	10.8346	57	59	61	56	56	57	59	55
O60613	SELENOF	Selenoprotein F	-		1.69e-17	0	18091.8	-0.13507	-0.710932	0.297732		9.8064	10.3228	10.1227	10.4554	10.5799	10.0404	10.0472	10.2795	5	6	5	5	6	4	5	5
O60637;O60637-2;O60637-3	TSPAN3	Tetraspanin-3;Isoform 2 of Tetraspanin-3;Isoform 3 of Tetraspanin-3	-		6.56e-14	0	NaN	-0.406504	-1.5623	0.771488		12.7786	12.7458	13.6814	13.1471	12.6394	12.71	12.6076	12.4582	3	4	4	3	3	3	3	3
O60645	EXOC3	Exocyst complex component 3	-		3.51e-28	0	85567.4	-0.0862595	-0.620851	0.253732		10.1326	10.1601	10.577	10.3076	9.981	10.1492	10.0587	10.2282	30	29	30	31	31	31	31	30
O60658;O60658-6	PDE8A	High affinity cAMP-specific and IBMX-insensitive 3',5'-cyclic phosphodiesterase 8A;Isoform 6 of High affinity cAMP-specific and IBMX-insensitive 3',5'-cyclic phosphodiesterase 8A	-		1.81e-05	0	NaN	0.81028	2.45544	0.874682		NaN	NaN	6.35776	NaN	6.47792	NaN	7.5526	6.90364	0	0	1	0	1	0	1	1
O60664	PLIN3	Perilipin-3	-		2.94e-22	0	47075	-0.178308	-1.68859	0.84691		14.8832	14.6226	14.7739	14.9999	14.6016	14.5298	14.67	14.594	27	25	26	27	28	26	27	24
O60669	SLC16A7	Monocarboxylate transporter 2	-		3.65e-25	0	52200.2	0.162525	0.792431	0.338862		9.46179	10.0549	10.0285	10.403	10.055	10.1947	10.0675	10.2274	4	5	4	4	5	5	5	4
O60674	JAK2	Tyrosine-protein kinase JAK2	-		2.3e-16	0	130674	-0.285208	-0.809112	0.333641		8.1744	8.27489	NaN	7.99016	7.515	NaN	8.1046	7.30221	3	2	0	2	2	0	1	2
O60678	PRMT3	Protein arginine N-methyltransferase 3	-		1.45e-14	0	59903.2	0.324324	1.0903	0.498363		8.60682	8.90823	8.7896	7.94581	9.08252	9.06435	8.62424	9.28417	10	11	12	5	10	9	10	7
O60683;O60683-2	PEX10	Peroxisome biogenesis factor 10;Isoform 2 of Peroxisome biogenesis factor 10	-		1.07e-19	0	NaN	0.119406	0.443317	0.171937		9.03085	9.38237	9.11294	9.06496	8.25562	9.34707	8.9952	8.92398	4	6	3	6	5	6	6	3
O60684	KPNA6	Importin subunit alpha-7	-		8.07e-19	0	60029.5	0.000120735	0.00180211	0.000599502		10.8807	10.7226	10.603	10.8477	10.7886	10.7349	10.7866	10.7844	14	14	13	13	12	14	13	12
O60701	UGDH	UDP-glucose 6-dehydrogenase	-		1.94e-16	0	55024.1	0.0396471	0.455476	0.177319		13.7653	13.7865	13.6725	13.598	13.4302	13.6558	13.705	13.7097	36	36	34	35	35	35	36	35
O60704	TPST2	Protein-tyrosine sulfotransferase 2	-		1.3e-18	0	41911.8	0.312808	0.790261	0.337752		8.69664	9.22531	7.81362	7.96102	9.15832	8.77808	9.01194	8.86135	5	6	6	6	6	6	6	7
O60711;O60711-2	LPXN	Leupaxin;Isoform 2 of Leupaxin	-		2.29e-19	0	NaN	-0.624565	-1.2676	0.598749		11.7032	10.6031	12.0525	12.299	10.5201	10.8479	10.7841	10.8011	15	16	13	15	14	13	13	13
O60716-3;O60716-5	CTNND1	Isoform 1AC of Catenin delta-1;Isoform 1A of Catenin delta-1	-		3.83e-20	0	NaN	0.086335	0.455555	0.177354		11.4991	11.9789	11.1333	11.7444	11.7078	11.6756	11.7137	11.7077	45	45	45	44	45	46	47	45
O60725	ICMT	Protein-S-isoprenylcysteine O-methyltransferase	-		1.2e-12	0	31938.1	-0.651434	-4.33303	2.3087	+	10.8577	10.2897	10.7715	10.4918	10.4933	10.094	9.83466	9.85947	4	4	4	4	4	4	4	3
O60749	SNX2	Sorting nexin-2	-		4.57e-19	0	58471.1	-0.118761	-0.815638	0.350791		11.6655	11.6921	12.1149	11.5061	11.5401	11.565	11.5686	11.6212	23	21	22	23	22	22	23	22
O60762	DPM1	Dolichol-phosphate mannosyltransferase subunit 1	-		3.48e-17	0	29634.3	-0.137568	-2.27121	1.1968		11.231	11.2518	11.2659	11.374	11.2201	11.1268	11.2473	11.0189	17	18	18	18	17	18	17	18
O60763	USO1	General vesicular transport factor p115	-		6.09e-20	0	107895	-0.130784	-1.18938	0.554056		12.1679	12.49	12.0025	12.3221	12.2857	12.0764	12.1268	12.1654	46	48	49	47	49	48	49	46
O60783	MRPS14	28S ribosomal protein S14, mitochondrial	+	SSU	1.06e-23	0	15138.7	-2.14753	-10.8875	4.4486	+	9.58958	9.43532	10.1543	9.57523	9.74778	7.36947	7.44376	7.84553	4	4	4	4	3	3	2	3
O60784	TOM1	Target of Myb protein 1	-		2.97e-26	0	53818.4	0.350944	2.18926	1.14784		11.0995	11.4899	11.3996	11.5205	10.9095	11.5996	11.6275	11.677	20	20	19	20	20	20	20	20
O60814;P58876;P62807;Q5QNW6;Q5QNW6-2;Q93079;Q99877;Q99879;Q99880	H2BC12;H2BC5;H2BC4;H2BC18;H2BC18;H2BC9;H2BC15;H2BC14;H2BC13	Histone H2B type 1-K;Histone H2B type 1-D;Histone H2B type 1-C/E/F/G/I;Histone H2B type 2-F;Isoform 2 of Histone H2B type 2-F;Histone H2B type 1-H;Histone H2B type 1-N;Histone H2B type 1-M;Histone H2B type 1-L	-		3.7e-15	0	NaN	-0.0912179	-0.579079	0.233881		17.3605	16.943	17.2438	16.771	17.311	16.9373	17.1178	17.0489	9	8	8	8	8	8	8	8
O60825;O60825-2	PFKFB2	6-phosphofructo-2-kinase/fructose-2,6-bisphosphatase 2;Isoform 2 of 6-phosphofructo-2-kinase/fructose-2,6-bisphosphatase 2	-		3.31e-28	0	NaN	-0.14415	-0.940472	0.416485		9.31818	9.42921	9.5968	9.00688	9.02394	9.12093	9.13954	9.13208	12	12	14	11	10	10	8	10
O60826	CCDC22	Coiled-coil domain-containing protein 22	-		5.84e-21	0	70755.6	-0.226772	-1.49261	0.730148		10.3651	10.2895	10.6302	9.95797	10.1217	10.0723	10.0231	10.0429	34	36	35	35	33	32	34	33
O60828;O60828-2	PQBP1	Polyglutamine-binding protein 1;Isoform 2 of Polyglutamine-binding protein 1	-		4.14e-25	0	NaN	-0.220897	-3.62448	1.95711	+	10.6037	10.5064	10.5048	10.4946	10.6598	10.3793	10.4011	10.2184	10	10	10	9	10	10	9	10
O60830;O60830-2	TIMM17B	Mitochondrial import inner membrane translocase subunit Tim17-B;Isoform 2 of Mitochondrial import inner membrane translocase subunit Tim17-B	+		1.25e-19	0	NaN	0.381136	1.78414	0.90427		9.11901	9.01147	9.6618	8.77578	9.44019	9.68014	9.47849	9.58973	3	3	3	3	3	3	3	3
O60831	PRAF2	PRA1 family protein 2	-		1.66e-14	0	19257.9	-0.368425	-1.69859	0.852903		12.0877	12.3157	11.7587	12.2044	12.6698	11.8225	12.0563	11.6377	4	4	4	4	4	4	4	4
O60832	DKC1	H/ACA ribonucleoprotein complex subunit DKC1	-		1.69e-21	0	57674.1	0.137085	1.52626	0.75008		10.6456	10.7891	10.5055	10.8242	10.7944	10.9537	10.8271	10.7657	29	28	28	28	29	27	29	28
O60841	EIF5B	Eukaryotic translation initiation factor 5B	-		5.43e-24	0	138827	0.178802	4.12986	2.21127	+	11.2541	11.1658	11.1154	11.1576	11.2823	11.3893	11.3435	11.3888	55	54	56	55	55	57	54	52
O60858;O60858-3	TRIM13	E3 ubiquitin-protein ligase TRIM13;Isoform 3 of E3 ubiquitin-protein ligase TRIM13	-		0.00138758	0.0037561	NaN	0.044125	0.0769796	0.0252644		NaN	NaN	6.88909	NaN	7.85894	6.73244	7.8211	7.70088	0	0	3	0	2	1	2	5
O60869	EDF1	Endothelial differentiation-related factor 1	-		1.34e-25	0	16368.7	-0.121695	-1.07055	0.487403		13.1374	13.3708	12.916	12.993	13.2649	13.0305	13.0536	12.9601	9	7	8	7	8	7	9	8
O60870	KIN	DNA/RNA-binding protein KIN17	-		1.69e-13	0	45373.7	-0.591052	-2.33292	1.23353		9.40719	8.94475	9.07718	8.61163	9.0587	8.68599	7.91568	8.68484	6	6	6	4	5	5	5	6
O60879-2	DIAPH2	Isoform 2 of Protein diaphanous homolog 2	-		1.17e-29	0	124827	-0.0950296	-0.305189	0.113209		9.59676	8.96517	10.2498	9.01698	9.38119	9.38538	9.34105	9.31441	32	33	38	33	30	32	29	30
O60884	DNAJA2	DnaJ homolog subfamily A member 2	-		2.4e-21	0	45745.6	-0.0712803	-1.08228	0.49391		12.3318	12.1716	12.4284	12.4304	12.2857	12.2833	12.2227	12.269	21	22	23	21	23	21	22	23
O60885	BRD4	Bromodomain-containing protein 4	-		5.44e-19	0	152219	0.00605494	0.0493829	0.016727		9.76722	9.31056	9.45117	9.39398	9.61983	9.53408	9.37517	9.63457	26	25	25	24	25	24	25	24
O60888;O60888-2;O60888-3	CUTA	Protein CutA;Isoform A of Protein CutA;Isoform C of Protein CutA	-		3.75e-14	0	NaN	0.131804	0.452081	0.175813		9.80988	10.6194	10.2186	10.0833	9.49611	10.5154	9.82556	10.1908	3	3	3	2	2	2	2	3
O60890	OPHN1	Oligophrenin-1	-		4.95e-07	0	91640.7	0.0944772	0.165619	0.0537026		NaN	7.93024	NaN	NaN	6.95293	7.24173	NaN	7.83039	0	2	0	0	4	3	0	3
O60906	SMPD2	Sphingomyelin phosphodiesterase 2	-		4.44e-14	0	47645.6	0.77662	1.70989	0.829805		6.17504	7.61848	7.1835	7.40515	7.55902	7.76831	NaN	8.16141	2	1	1	2	2	3	0	3
O60921	HUS1	Checkpoint protein HUS1	-		5.29e-19	0	31690.8	0.201875	0.551874	0.221147		8.98743	7.77186	8.05178	8.74198	7.66065	8.24614	8.39312	8.69459	2	1	2	1	2	2	2	1
O60927	PPP1R11	E3 ubiquitin-protein ligase PPP1R11	-		4.29e-23	0	13952.5	0.0601451	0.61076	0.248903		10.9912	11.0566	10.9319	11.0645	10.729	10.8796	11.0259	11.139	6	6	6	6	6	6	6	6
O60930	RNASEH1	Ribonuclease H1	+		9.01e-19	0	32064.2	0.128694	0.619584	0.253124		8.063	7.59577	7.59605	8.24577	8.01959	7.89532	7.86505	8.33782	3	2	3	2	3	4	2	2
O60931	CTNS	Cystinosin	-		1.21e-16	0	41737.9	0.135627	0.434336	0.167984		8.95665	9.11524	9.74439	8.70185	8.34683	9.02098	9.10611	9.19877	2	2	2	2	2	2	1	2
O60934	NBN	Nibrin	-		9.38e-22	0	84959	-0.266342	-2.90852	1.56812	+	8.82778	8.86289	8.89267	8.63228	8.93556	8.4086	8.67969	8.60339	17	22	19	13	22	18	18	18
O60942;O60942-4	RNGTT	mRNA-capping enzyme;Isoform 4 of mRNA-capping enzyme	-		3.02e-21	0	NaN	-0.0208725	-0.141991	0.0497642		8.53022	8.52509	8.33229	7.97668	8.53488	8.28911	8.35372	8.43405	7	7	7	5	8	6	6	7
O75027;O75027-2	ABCB7	ATP-binding cassette sub-family B member 7, mitochondrial;Isoform 2 of ATP-binding cassette sub-family B member 7, mitochondrial	+		1.5e-14	0	NaN	0.240819	1.25205	0.589819		9.16843	9.1888	9.68256	8.91593	9.03276	9.51748	9.21985	9.57822	11	11	10	11	10	12	10	9
O75044	SRGAP2	SLIT-ROBO Rho GTPase-activating protein 2	-		7.78e-25	0	120871	-0.186381	-1.10393	0.50596		9.23791	8.7559	9.49852	9.02723	9.11234	8.92343	8.84327	9.0533	32	27	35	29	32	31	34	28
O75063	FAM20B	Glycosaminoglycan xylosylkinase	-		5.34e-26	0	46432.5	-0.506033	-3.48208	1.88242	+	9.3792	8.92467	9.53941	9.16377	9.19482	8.83798	8.63166	8.73339	12	13	11	12	11	12	12	10
O75071	EFCAB14	EF-hand calcium-binding domain-containing protein 14	-		2.72e-06	0	55031.5	-0.254094	-0.873095	0.349819		7.56519	NaN	7.60813	8.00745	NaN	7.16792	NaN	7.77774	5	0	4	3	0	3	0	3
O75083	WDR1	WD repeat-containing protein 1	-		1.97e-24	0	66193.5	0.25484	2.26579	1.19357		14.1269	14.4465	14.152	14.5169	14.1683	14.5847	14.5503	14.4758	35	38	35	36	37	37	37	37
O75084	FZD7	Frizzled-7	-		2.23e-16	0	63620.1	1.26056	1.3343	0.637309		10.5693	11.2976	7.87874	12.0255	10.9054	11.942	11.6463	11.7993	5	5	3	5	5	5	5	5
O75093;O75093-2	SLIT1	Slit homolog 1 protein;Isoform 2 of Slit homolog 1 protein	-		1.84e-11	0	NaN	0.255572	0.869939	0.37906		11.8063	11.6002	11.4654	10.652	11.0031	11.7903	11.518	11.3746	2	2	2	3	3	1	2	2
O75094	SLIT3	Slit homolog 3 protein	-		6.01e-22	0	167713	-0.883436	-1.47764	0.721303		9.72815	10.3629	9.42018	11.1724	8.51179	9.01432	8.84134	9.01129	50	51	45	54	41	43	42	46
O75110	ATP9A	Probable phospholipid-transporting ATPase IIA	-		1.24e-25	0	118583	-0.520404	-1.39569	0.67311		9.73708	9.65944	11.0887	9.91026	9.59379	9.42417	9.41359	9.59459	22	22	28	27	26	24	22	22
O75113	N4BP1	NEDD4-binding protein 1	-		4.91e-16	0	100379	0.357759	4.53125	2.40122	+	8.7199	8.93432	8.80097	8.91704	9.04626	9.24847	9.29398	9.18193	15	17	15	15	19	20	19	19
O75116	ROCK2	Rho-associated protein kinase 2	-		3.01e-31	0	160900	0.055706	0.422574	0.162834		10.7435	10.5793	11.1721	10.8294	10.8788	10.9177	10.8327	10.9386	78	77	79	76	79	78	79	79
O75122-3	CLASP2	Isoform 3 of CLIP-associating protein 2	-		2.27e-25	0	165855	0.236187	5.1624	2.67989	+	8.9032	8.95204	8.83756	8.7615	8.9093	9.08382	9.13628	9.10662	42	38	43	42	44	42	45	46
O75131	CPNE3	Copine-3	-		1.62e-19	0	60130.6	-0.107172	-0.463326	0.180811		12.2956	11.7706	12.768	11.963	12.0096	12.0731	12.0551	12.0344	27	25	28	27	25	27	27	25
O75143;O75143-2;O75143-3;O75143-5	ATG13	Autophagy-related protein 13;Isoform 2 of Autophagy-related protein 13;Isoform 3 of Autophagy-related protein 13;Isoform 5 of Autophagy-related protein 13	-		1.58e-18	0	NaN	0.200487	2.05547	1.06757		10.4322	10.7142	10.4781	10.3361	10.2996	10.6706	10.6391	10.6478	10	9	10	11	9	10	9	9
O75146	HIP1R	Huntingtin-interacting protein 1-related protein	-		1.46e-17	0	119388	-0.197119	-0.56742	0.228404		8.58436	7.32562	8.80631	8.08206	8.46255	8.00014	8.12755	8.0375	19	10	21	18	19	18	17	18
O75147;O75147-1;O75147-2;O75147-4	OBSL1	Obscurin-like protein 1;Isoform 3 of Obscurin-like protein 1;Isoform 2 of Obscurin-like protein 1;Isoform 4 of Obscurin-like protein 1	-		1.23e-23	0	NaN	0.233945	1.69886	0.853063		9.16767	9.03793	8.99951	8.59633	8.98321	9.07101	9.18648	9.31514	26	22	30	26	28	27	24	26
O75150	RNF40	E3 ubiquitin-protein ligase BRE1B	-		4.23e-26	0	113678	-0.0436607	-0.287245	0.105913		9.36049	8.94452	9.11278	8.71348	9.22094	9.01261	8.97157	9.09616	31	26	25	26	28	27	24	26
O75151	PHF2	Lysine-specific demethylase PHF2	-		4.21e-17	0	120775	-0.502096	-2.01498	0.999964		7.73348	7.80159	7.51412	8.36324	8.09489	7.44746	NaN	7.35127	11	6	10	10	12	11	0	4
O75152	ZC3H11A	Zinc finger CCCH domain-containing protein 11A	-		4.11e-25	0	89131.1	-0.36065	-2.31276	1.22155		8.84207	8.53132	9.10458	8.51734	8.88326	8.30454	8.42214	8.5185	15	12	15	11	14	12	13	14
O75153	CLUH	Clustered mitochondria protein homolog	-		7.02e-33	0	146670	0.0913705	0.522405	0.207533		9.87601	9.3296	9.71613	9.17432	9.46545	9.70087	9.49875	9.6114	44	39	39	38	42	40	41	41
O75157;O75157-2	TSC22D2	TSC22 domain family protein 2;Isoform 2 of TSC22 domain family protein 2	-		2.37e-20	0	NaN	1.36734	5.93377	2.99042	+	10.6275	10.4214	10.4709	10.2548	10.5049	11.2671	11.9286	12.274	7	7	7	7	6	7	7	7
O75164	KDM4A	Lysine-specific demethylase 4A	-		4.77e-08	0	120662	1.16631	1.82175	0.779811		7.23734	7.35068	NaN	NaN	5.80952	7.96499	7.96599	NaN	1	4	0	0	2	4	3	0
O75165	DNAJC13	DnaJ homolog subfamily C member 13	-		5.79e-25	0	254415	0.0619987	0.556006	0.223072		10.3848	10.2293	10.7146	10.3529	10.3483	10.5217	10.4059	10.4764	104	102	104	107	109	106	106	105
O75167;O75167-2;O75167-4;O75167-5	PHACTR2	Phosphatase and actin regulator 2;Isoform 2 of Phosphatase and actin regulator 2;Isoform 4 of Phosphatase and actin regulator 2;Isoform 5 of Phosphatase and actin regulator 2	-		8.28e-25	0	NaN	-0.681865	-4.22026	2.25495	+	8.69525	8.86154	9.14799	8.9203	9.25969	8.39802	8.05297	8.43429	6	5	5	6	6	4	4	5
O75170-2;O75170-3;O75170-4;O75170-5	PPP6R2	Isoform 2 of Serine/threonine-protein phosphatase 6 regulatory subunit 2;Isoform 3 of Serine/threonine-protein phosphatase 6 regulatory subunit 2;Isoform 4 of Serine/threonine-protein phosphatase 6 regulatory subunit 2;Isoform 5 of Serine/threonine-protein phosphatase 6 regulatory subunit 2	-		2.16e-32	0	NaN	0.244832	2.25809	1.18897		9.36294	9.1396	9.38775	9.5947	9.22223	9.66686	9.52584	9.56612	26	25	25	22	23	27	27	24
O75175	CNOT3	CCR4-NOT transcription complex subunit 3	-		3.64e-20	0	81872	0.0758703	1.81692	0.923991		10.0674	10.0365	9.98773	10.0787	10.0077	10.1245	10.023	10.1869	17	15	16	15	17	13	15	14
O75179;O75179-2	ANKRD17	Ankyrin repeat domain-containing protein 17;Isoform 2 of Ankyrin repeat domain-containing protein 17	-		9.79e-28	0	NaN	0.0244326	0.535731	0.213667		9.37932	9.30278	9.32003	9.39941	9.39607	9.3885	9.2943	9.46906	44	36	43	42	41	45	43	40
O75182;O75182-2	SIN3B	Paired amphipathic helix protein Sin3b;Isoform 2 of Paired amphipathic helix protein Sin3b	-		5.07e-17	0	NaN	0.263518	1.45589	0.708473		7.75768	7.55653	7.78855	7.13588	7.70838	7.62791	8.00861	7.92225	11	11	9	8	9	10	9	8
O75190	DNAJB6	DnaJ homolog subfamily B member 6	-		3.33e-21	0	36087	0.477614	4.43078	2.35464	+	10.5153	10.5964	10.2539	10.4771	10.2435	10.7672	11.004	10.9134	10	11	12	12	13	13	12	13
O75191	XYLB	Xylulose kinase	-		1.16e-19	0	58382.2	0.100979	0.499822	0.197227		8.92092	8.94041	8.37844	9.17107	9.11119	8.86973	9.21375	8.93267	12	12	8	7	9	8	11	10
O75197	LRP5	Low-density lipoprotein receptor-related protein 5	-		0.00187405	0.00412242	179145	-0.275328	-0.266374	0.0930133		NaN	8.32348	8.47817	6.22912	NaN	7.98893	NaN	6.81426	0	2	1	1	0	2	0	1
O75204	TMEM127	Transmembrane protein 127	-		2.2e-13	0	25841.8	0.69091	3.1536	1.705	+	9.4668	8.92014	9.30132	8.95615	8.76234	9.42653	9.8444	10.0459	3	2	2	2	2	2	3	2
O75208	COQ9	Ubiquinone biosynthesis protein COQ9, mitochondrial	+		6.17e-11	0	35509	-0.482572	-2.09086	1.08883		8.457	8.44963	9.09185	8.61426	8.21028	7.78631	8.36646	8.09334	7	5	5	7	5	5	6	6
O75223	GGCT	Gamma-glutamylcyclotransferase	-		7.07e-16	0	21007.7	0.243355	1.44538	0.70228		10.8051	11.1218	10.6866	11.078	10.4615	11.1719	11.0036	11.0464	8	12	9	12	12	12	10	11
O75251;O75251-2	NDUFS7	NADH dehydrogenase [ubiquinone] iron-sulfur protein 7, mitochondrial;Isoform 2 of NADH dehydrogenase [ubiquinone] iron-sulfur protein 7, mitochondrial	+	CI	1.23e-24	0	NaN	-0.626961	-4.27413	2.28073	+	12.0942	11.9601	12.4018	11.7308	12.1037	11.4812	11.4016	11.4106	5	6	5	5	5	5	5	5
O75298;O75298-3	RTN2	Reticulon-2;Isoform RTN2-C of Reticulon-2	-		2.87e-11	0	NaN	0.438875	1.14579	0.529419		8.44725	9.64444	9.47925	9.69475	8.56499	9.71673	9.27767	9.82063	4	3	4	3	3	3	3	4
O75306;O75306-2	NDUFS2	NADH dehydrogenase [ubiquinone] iron-sulfur protein 2, mitochondrial;Isoform 2 of NADH dehydrogenase [ubiquinone] iron-sulfur protein 2, mitochondrial	+	CI	8.99e-25	0	NaN	-0.438924	-3.25475	1.76039	+	11.5248	11.5192	11.7379	11.1181	11.4142	11.0435	11.0231	11.0053	24	24	24	23	24	22	23	20
O75312	ZPR1	Zinc finger protein ZPR1	-		1.13e-21	0	50925.3	0.289444	3.39996	1.83873	+	10.3564	10.5015	10.2631	10.1788	10.3355	10.5497	10.5567	10.7431	18	16	17	18	18	18	19	19
O75319	DUSP11	RNA/RNP complex-1-interacting phosphatase	-		1.53e-11	0	43710.4	-1.20481	-1.67355	0.714864		7.9898	6.97911	NaN	NaN	8.05175	NaN	5.7136	7.22389	3	3	0	0	4	0	3	2
O75323	NIPSNAP2	Protein NipSnap homolog 2	+		2.73e-12	0	33742.6	0.335744	2.63074	1.4087	+	10.6281	10.6714	11.0458	10.6885	10.5976	11.2131	11.0766	10.8964	8	9	8	10	8	9	8	9
O75326	SEMA7A	Semaphorin-7A	-		2.4e-36	0	74823.8	1.54457	2.12836	1.11134		10.7944	11.8928	8.8856	10.0395	9.22292	11.7033	11.6767	11.7549	29	33	22	26	23	32	32	31
O75340	PDCD6	Programmed cell death protein 6	-		9.01e-28	0	21868.5	-0.0265494	-0.301273	0.11161		11.3328	11.3584	11.5378	11.5539	11.2277	11.4299	11.3017	11.3952	11	11	11	11	11	11	10	11
O75347	TBCA	Tubulin-specific chaperone A	-		2.82e-17	0	12854.8	0.310201	1.85099	0.94449		12.9697	12.9648	12.7378	13.4514	12.8343	13.3048	13.3844	13.2162	14	14	14	15	15	15	15	15
O75348	ATP6V1G1	V-type proton ATPase subunit G 1	-		9.67e-21	0	13757.5	-0.140889	-0.778239	0.331614		12.9452	13.2914	13.5668	13.6382	13.1246	13.046	13.1943	13.2767	5	5	5	5	5	5	5	5
O75351	VPS4B	Vacuolar protein sorting-associated protein 4B	-		1.57e-25	0	49302.1	0.162866	1.40713	0.679808		11.6972	11.3681	11.7757	11.4083	11.421	11.776	11.6666	11.6481	24	23	23	21	22	24	24	23
O75352;O75352-2	MPDU1	Mannose-P-dolichol utilization defect 1 protein;Isoform 2 of Mannose-P-dolichol utilization defect 1 protein	-		6.23e-12	0	NaN	-0.0303943	-0.30063	0.111348		11.4558	11.4937	11.2679	11.2372	11.207	11.465	11.1708	11.27	4	4	3	4	4	4	4	4
O75356	ENTPD5	Ectonucleoside triphosphate diphosphohydrolase 5	-		1.58e-16	0	47517.3	-0.00349503	-0.0206072	0.00690464		7.67184	7.71846	8.00343	7.45095	7.64935	7.41974	7.99419	7.67201	7	7	4	6	4	6	4	5
O75367;O75367-2;O75367-3	MACROH2A1	Core histone macro-H2A.1;Isoform 1 of Core histone macro-H2A.1;Isoform 3 of Core histone macro-H2A.1	-		2.76e-25	0	NaN	-0.0945557	-0.661262	0.273273		12.3956	12.1442	12.7447	12.3905	12.1772	12.292	12.2686	12.2672	18	18	18	18	17	18	17	17
O75368	SH3BGRL	SH3 domain-binding glutamic acid-rich-like protein	-		4.45e-21	0	12774.2	-0.125158	-0.888565	0.388867		12.4803	13.0234	12.99	12.7834	12.6357	12.5906	12.6552	12.7264	11	12	11	12	12	11	12	12
O75369;O75369-2;O75369-9	FLNB	Filamin-B;Isoform 2 of Filamin-B;Isoform 9 of Filamin-B	-		1e-23	0	NaN	0.237352	0.822381	0.354275		13.4462	13.8286	12.7075	13.9309	13.6094	13.7498	13.7199	13.7559	160	158	156	164	159	161	161	156
O75376	NCOR1	Nuclear receptor corepressor 1	-		3.25e-13	0	270210	-0.259606	-2.12619	1.11004		10.2021	10.3554	10.2071	10.3042	10.6216	10.1344	10.2014	9.89954	19	15	12	15	20	15	15	15
O75379;O75379-2	VAMP4	Vesicle-associated membrane protein 4;Isoform 2 of Vesicle-associated membrane protein 4	-		1.08e-16	0	NaN	-0.291654	-1.21697	0.569753		8.52381	8.75379	9.38603	8.54584	8.38324	8.44012	8.51754	8.323	4	4	4	4	4	4	4	4
O75380	NDUFS6	NADH dehydrogenase [ubiquinone] iron-sulfur protein 6, mitochondrial	+	CI	1.31e-12	0	13711.6	-0.953457	-6.30121	3.12796	+	11.0656	10.89	11.0972	10.4705	10.788	9.88921	9.89993	9.93726	6	6	7	6	6	6	6	6
O75381;O75381-2	PEX14	Peroxisomal membrane protein PEX14;Isoform 2 of Peroxisomal membrane protein PEX14	-		1.02e-21	0	NaN	-0.251662	-2.35758	1.24818		10.1663	10.3554	10.3548	10.6515	10.3263	10.1628	10.0638	10.131	10	11	10	10	11	10	10	10
O75382	TRIM3	Tripartite motif-containing protein 3	-		3.7e-23	0	80829.5	-0.258456	-2.00759	1.03877		9.59966	9.63813	9.98013	9.42053	9.53634	9.35101	9.32079	9.45771	26	25	25	24	26	25	23	22
O75385	ULK1	Serine/threonine-protein kinase ULK1	-		1.73e-24	0	112631	0.24559	0.757194	0.308841		7.36566	7.56397	8.25273	NaN	7.33518	7.79716	7.95279	NaN	3	6	5	0	3	7	7	0
O75386;O75386-2	TULP3	Tubby-related protein 3;Isoform 2 of Tubby-related protein 3	-		2.61e-13	0	NaN	0.491953	1.64641	0.821657		7.93463	7.37794	8.45226	7.36379	7.89035	8.60894	8.27559	8.00271	7	6	7	6	7	6	7	7
O75390	CS	Citrate synthase, mitochondrial	+		3.39e-16	0	51712.4	-0.0800915	-0.494018	0.194597		13.6203	13.262	13.7928	13.1152	13.4621	13.4018	13.363	13.3463	20	20	21	20	20	21	20	20
O75391	SPAG7	Sperm-associated antigen 7	-		1.02e-19	0	26034.4	-0.237371	-1.09351	0.50015		10.2134	9.57272	9.95082	9.5027	10.1901	9.50458	9.56236	9.8788	10	10	10	9	11	10	10	10
O75396	SEC22B	Vesicle-trafficking protein SEC22b	-		3.28e-19	0	24593.3	0.144369	0.951138	0.422211		13.928	14.0557	13.6042	14.1746	13.641	14.0875	14.0026	13.9851	14	13	12	14	13	14	14	13
O75400	PRPF40A	Pre-mRNA-processing factor 40 homolog A	-		6.77e-17	0	108805	0.042158	0.657194	0.271291		10.3604	10.2307	10.3767	10.23	10.4759	10.4044	10.3856	10.3407	24	22	24	21	24	23	22	23
O75410;O75410-2;O75410-9	TACC1	Transforming acidic coiled-coil-containing protein 1;Isoform 2 of Transforming acidic coiled-coil-containing protein 1;Isoform 9 of Transforming acidic coiled-coil-containing protein 1	-		2.18e-24	0	NaN	-0.469466	-1.4005	0.675928		9.58818	9.11045	10.272	8.80454	9.46365	8.96473	9.1212	8.84894	30	26	31	23	30	28	24	26
O75414	NME6	Nucleoside diphosphate kinase 6	+		6.6e-13	0	21142.2	0.391674	0.823996	0.355111		10.2832	9.98858	10.5629	8.61172	10.3468	10.2417	10.1949	10.6143	4	7	7	5	6	5	5	7
O75420	GIGYF1	GRB10-interacting GYF protein 1	-		4.44e-28	0	114601	-0.187705	-0.673957	0.279479		8.70113	7.7355	8.77296	8.45017	7.9537	8.25195	8.00953	8.14347	11	8	12	11	10	11	12	11
O75427	LRCH4	Leucine-rich repeat and calponin homology domain-containing protein 4	-		3.97e-14	0	73450.3	0.449496	3.36445	1.8197	+	8.59964	8.57583	8.5997	8.70863	8.32927	9.06973	8.74129	9.22531	15	15	14	13	18	20	14	18
O75431;O75431-2	MTX2	Metaxin-2;Isoform 2 of Metaxin-2	+		2.74e-21	0	NaN	0.0707059	0.684942	0.284874		10.9792	10.743	11.0888	10.8431	10.6781	10.9882	10.876	10.9472	10	10	10	10	11	11	10	10
O75436	VPS26A	Vacuolar protein sorting-associated protein 26A	-		4.43e-25	0	38169.9	-0.16646	-1.29856	0.616603		12.8182	12.7865	13.1952	12.7795	12.619	12.6875	12.6307	12.7014	20	18	19	20	18	19	18	20
O75439	PMPCB	Mitochondrial-processing peptidase subunit beta	+		9.18e-28	0	54366.1	0.308593	2.74829	1.47668	+	10.7071	10.7723	10.9393	10.4201	10.7174	11.0359	11.0326	10.991	22	23	22	23	23	24	25	23
O75448;O75448-2	MED24	Mediator of RNA polymerase II transcription subunit 24;Isoform 2 of Mediator of RNA polymerase II transcription subunit 24	-		5.43e-11	0	NaN	0.0704786	0.476863	0.186866		8.86793	8.72783	8.94551	8.48151	8.72135	9.10144	8.6985	8.65798	12	6	9	8	10	10	7	13
O75449	KATNA1	Katanin p60 ATPase-containing subunit A1	-		3.35e-27	0	55964.8	0.123966	0.831337	0.358914		9.32757	9.02407	9.34812	9.00109	9.51613	9.48285	9.18533	9.43389	4	5	4	5	3	5	5	5
O75475	PSIP1	PC4 and SFRS1-interacting protein	-		3.78e-22	0	60103.2	-0.505757	-2.69073	1.44348	+	10.8263	10.3248	10.9315	10.2677	10.7647	10.2233	9.99771	10.1307	17	15	17	16	17	15	16	17
O75477	ERLIN1	Erlin-1	-		3.83e-19	0	39171.1	-0.398206	-2.12427	1.10889		12.038	11.4161	12.2494	11.7396	11.8409	11.4545	11.4516	11.4697	16	14	15	14	14	14	14	13
O75487	GPC4	Glypican-4	-		2.76e-20	0	62412.1	2.44033	6.14621	2.44928	+	NaN	6.97671	NaN	8.11745	6.8907	9.76909	9.70511	9.83165	0	9	0	7	7	15	15	16
O75489	NDUFS3	NADH dehydrogenase [ubiquinone] iron-sulfur protein 3, mitochondrial	+	CI	5.92e-17	0	30241.5	-0.504449	-5.3048	2.73959	+	11.2223	11.221	11.4167	11.074	11.0561	10.7315	10.5877	10.7615	16	14	15	14	15	15	13	13
O75494;O75494-2;O75494-3;O75494-4;O75494-5;O75494-6	SRSF10	Serine/arginine-rich splicing factor 10;Isoform 2 of Serine/arginine-rich splicing factor 10;Isoform 3 of Serine/arginine-rich splicing factor 10;Isoform 4 of Serine/arginine-rich splicing factor 10;Isoform 5 of Serine/arginine-rich splicing factor 10;Isoform 6 of Serine/arginine-rich splicing factor 10	-		4.15e-22	0	NaN	0.087898	0.772489	0.328687		10.5276	10.3165	10.1588	10.0954	10.2107	10.4935	10.2837	10.2719	11	10	11	11	10	10	11	10
O75503	CLN5	Ceroid-lipofuscinosis neuronal protein 5	-		6.72e-23	0	41496.6	0.508534	0.901153	0.395527		7.82023	8.72977	7.07772	8.86265	9.48238	8.89953	8.94855	8.86118	5	5	5	6	7	7	8	8
O75508	CLDN11	Claudin-11	-		4.71e-15	0	21993.2	0.927964	0.879039	0.383845		12.9223	9.90727	12.1702	12.1745	8.74973	12.0497	12.1346	12.1539	5	4	5	5	2	5	4	5
O75521;O75521-2	ECI2	Enoyl-CoA delta isomerase 2;Isoform 2 of Enoyl-CoA delta isomerase 2	+		2.92e-19	0	NaN	-0.0900915	-1.12788	0.519354		10.6876	10.4337	10.7423	10.5592	10.4953	10.4639	10.4658	10.5508	17	17	20	19	20	19	20	20
O75525;O75525-2	KHDRBS3	KH domain-containing, RNA-binding, signal transduction-associated protein 3;Isoform 2 of KH domain-containing, RNA-binding, signal transduction-associated protein 3	-		1.64e-15	0	NaN	-1.40877	-5.69546	2.89777	+	9.98061	9.93767	10.4119	9.49184	10.4901	8.55573	8.59994	8.80527	9	8	9	9	9	7	7	6
O75528	TADA3	Transcriptional adapter 3	-		2.69e-13	0	48902.3	0.296285	0.96136	0.419618		7.18133	NaN	6.99605	7.80198	7.84866	7.57747	7.51957	8.16283	4	0	3	4	5	4	4	2
O75529	TAF5L	TAF5-like RNA polymerase II p300/CBP-associated factor-associated factor 65 kDa subunit 5L	-		5.2e-15	0	66155.3	0.678876	1.7177	0.834174		NaN	7.57877	7.26535	6.33887	7.80788	7.6941	7.97919	8.10649	0	2	2	2	2	2	1	1
O75530;O75530-3	EED	Polycomb protein EED;Isoform 3 of Polycomb protein EED	-		9.02e-15	0	NaN	-0.258941	-1.10641	0.49632		8.62626	NaN	8.34764	7.9416	8.23096	8.36295	8.03273	7.68734	9	0	8	9	10	9	5	6
O75531	BANF1	Barrier-to-autointegration factor	-		1.08e-19	0	10058.6	0.004691	0.0182709	0.00611642		10.077	10.8691	10.0861	10.6782	10.6469	10.3731	10.2195	10.8358	6	6	6	6	6	6	6	6
O75533	SF3B1	Splicing factor 3B subunit 1	-		7.25e-20	0	145830	-0.0399318	-0.400574	0.153287		11.3776	11.0567	11.2401	11.0121	11.3427	11.1951	11.1254	11.1772	69	66	67	66	67	65	67	67
O75534;O75534-4	CSDE1	Cold shock domain-containing protein E1;Isoform 4 of Cold shock domain-containing protein E1	-		1.85e-29	0	NaN	0.0998287	1.01194	0.455163		11.6712	11.3204	11.5191	11.5427	11.7364	11.7037	11.5932	11.6765	51	49	48	50	51	51	49	52
O75554	WBP4	WW domain-binding protein 4	-		3.36e-17	0	42506.8	0.0914628	0.444778	0.172582		8.61074	8.33568	8.21654	8.03568	8.33481	8.77668	8.41523	8.00255	5	4	4	4	4	4	4	4
O75569	PRKRA	Interferon-inducible double-stranded RNA-dependent protein kinase activator A	-		1.42e-20	0	34404.2	0.180109	2.12316	1.10822		10.7568	10.923	11.0478	11.0869	11.0482	11.2137	11.0913	11.1529	15	15	16	15	14	16	16	15
O75592;O75592-2	MYCBP2	E3 ubiquitin-protein ligase MYCBP2;Isoform 2 of E3 ubiquitin-protein ligase MYCBP2	-		2.3e-22	0	NaN	-0.000156784	-0.000801902	0.000266664		8.40737	9.14369	8.82165	9.21638	8.75903	8.84822	8.82623	8.93394	73	76	74	82	68	72	71	78
O75600;O75600-2	GCAT	2-amino-3-ketobutyrate coenzyme A ligase, mitochondrial;Isoform 2 of 2-amino-3-ketobutyrate coenzyme A ligase, mitochondrial	+		9.66e-17	0	NaN	0.0598689	0.158126	0.055742		8.15877	9.24973	7.56366	8.31063	8.11933	8.39244	8.07588	8.55257	6	8	3	6	8	6	8	8
O75607	NPM3	Nucleoplasmin-3	-		3.3e-24	0	19343.7	0.243241	1.13261	0.522008		9.37928	9.38481	8.8625	9.61582	9.80246	9.74825	9.54364	9.66475	4	4	4	4	4	4	4	4
O75608;O75608-2	LYPLA1	Acyl-protein thioesterase 1;Isoform 2 of Acyl-protein thioesterase 1	+		3.75e-14	0	NaN	0.398367	2.87563	1.54947	+	11.4235	11.7748	11.3513	11.8739	11.582	11.8938	12.064	12.0406	5	6	5	6	5	6	5	5
O75616	ERAL1	GTPase Era, mitochondrial	+		8.83e-14	0	48350	-0.44351	-1.13977	0.52603		8.90576	8.72351	9.14724	7.64601	7.94563	7.87943	8.06853	8.1424	8	8	7	5	7	6	8	9
O75629	CREG1	Protein CREG1	-		9.39e-16	0	24074.5	1.28902	1.90308	0.975851		6.74758	7.82301	6.70675	9.492	7.79585	9.15016	8.92597	8.93004	4	4	2	4	4	5	5	5
O75635;O75635-2	SERPINB7	Serpin B7;Isoform 2 of Serpin B7	-		2.58e-16	0	NaN	0.0612218	0.086716	0.0297839		9.04272	10.7995	8.22517	10.8764	9.67088	10.2944	9.62561	9.43244	1	1	1	1	1	1	2	1
O75643	SNRNP200	U5 small nuclear ribonucleoprotein 200 kDa helicase	-		5.39e-33	0	244508	-0.0213887	-0.28271	0.104081		10.8708	10.7201	10.7801	10.5887	10.8821	10.7993	10.6884	10.7533	107	102	98	101	105	102	104	98
O75663	TIPRL	TIP41-like protein	-		3.64e-20	0	31444	0.130876	2.41652	1.28308		11.7823	11.8598	11.881	11.8102	11.7815	12.0805	11.8723	11.9087	15	17	15	17	16	17	15	16
O75674;O75674-2;O75674-3	TOM1L1	TOM1-like protein 1;Isoform 2 of TOM1-like protein 1;Isoform 3 of TOM1-like protein 1	-		9.17e-13	0	NaN	-0.433355	-2.02733	1.0068		9.15565	8.78982	8.62417	NaN	9.25793	8.38109	8.80977	8.37975	3	4	3	0	5	4	4	4
O75676;O75676-2	RPS6KA4	Ribosomal protein S6 kinase alpha-4;Isoform 2 of Ribosomal protein S6 kinase alpha-4	-		6.94e-24	0	NaN	-0.454614	-1.35698	0.650504		9.12041	8.52932	9.37373	7.96951	9.01506	8.44843	8.35195	8.24061	11	10	10	6	11	5	8	6
O75683	SURF6	Surfeit locus protein 6	-		3.31e-15	0	41450.4	0.326288	2.20573	1.15769		9.84497	9.85608	9.43653	9.82746	10.05	10.1662	9.96313	10.2585	11	12	10	11	12	12	11	12
O75688	PPM1B	Protein phosphatase 1B	-		3.78e-23	0	52642.6	-0.163486	-1.89443	0.970642		10.3825	10.5392	10.4003	10.7079	10.5963	10.4342	10.2997	10.3514	15	17	16	14	17	16	16	16
O75691	UTP20	Small subunit processome component 20 homolog	-		7.84e-27	0	318385	-0.0387651	-0.218819	0.0788109		8.06088	8.20493	7.67876	8.25414	8.21323	7.99748	7.81683	8.31656	27	23	19	28	24	25	21	24
O75694	NUP155	Nuclear pore complex protein Nup155	-		3.87e-24	0	155199	0.304468	3.38465	1.83054	+	10.1327	9.85151	9.81417	9.87454	10.0789	10.3239	10.2258	10.2148	41	41	39	43	41	43	41	41
O75695	RP2	Protein XRP2	-		1.66e-16	0	39641.1	0.0235975	0.153366	0.0539716		11.1175	10.6667	11.2763	10.7711	10.8794	11.0634	10.9339	10.9	12	12	12	12	12	11	12	11
O75716	STK16	Serine/threonine-protein kinase 16	-		4.81e-14	0	34655.9	0.124555	0.325037	0.12137		7.61711	8.27841	8.15658	8.91732	7.53448	8.36246	8.58559	7.72796	2	1	2	2	2	2	2	2
O75717	WDHD1	WD repeat and HMG-box DNA-binding protein 1	-		5.35e-15	0	125967	-0.494973	-1.05868	0.480837		10.4853	9.10957	10.3152	8.7455	10.1585	9.363	9.21198	9.2286	22	12	17	7	15	11	11	15
O75718	CRTAP	Cartilage-associated protein	-		8.77e-19	0	46561.9	-0.192831	-0.51566	0.204443		12.8554	13.3786	11.8744	13.0944	13.4018	12.7698	12.697	12.7175	19	20	19	19	20	19	19	20
O75746	SLC25A12	Calcium-binding mitochondrial carrier protein Aralar1	+		7.49e-23	0	74761.9	-0.396952	-1.41352	0.683557		10.5846	10.0735	11.2388	10.1703	10.309	9.99613	10.1183	10.1204	29	28	29	27	27	28	26	28
O75752	B3GALNT1	UDP-GalNAc:beta-1,3-N-acetylgalactosaminyltransferase 1	-		8.29e-08	0	39511.9	0.293186	0.421033	0.1459		NaN	7.63769	6.3165	NaN	NaN	7.49054	7.05001	NaN	0	2	2	0	0	2	1	0
O75781	PALM	Paralemmin-1	-		2.4e-22	0	42075.9	1.79132	2.18103	1.09147		9.93007	7.34871	NaN	9.15652	7.07358	10.1051	10.1975	10.203	11	6	0	8	6	11	11	12
O75787;O75787-2	ATP6AP2	Renin receptor;Isoform 2 of Renin receptor	-		2.95e-21	0	NaN	0.209869	1.20739	0.564291		10.0129	9.51481	10.0817	9.56319	9.52936	10.072	9.88239	9.89636	12	11	11	12	13	12	10	13
O75792	RNASEH2A	Ribonuclease H2 subunit A	-		3.95e-14	0	33394.9	0.153751	0.504226	0.199228		9.60843	8.62338	9.29175	8.36001	9.18669	9.13251	9.22754	9.14336	5	4	5	6	5	5	5	4
O75794	CDC123	Cell division cycle protein 123 homolog	-		1.25e-21	0	39134.8	0.33968	2.42489	1.28803		8.75295	8.4007	8.32022	8.39339	8.83136	8.8909	8.89729	8.85003	11	11	11	11	13	12	12	11
O75815	BCAR3	Breast cancer anti-estrogen resistance protein 3	-		3.62e-24	0	92565.5	-0.2038	-0.41564	0.159813		9.68131	8.99572	10.7396	8.59675	9.24806	9.18189	9.22527	9.3383	38	29	39	30	34	30	32	32
O75817	POP7	Ribonuclease P protein subunit p20	-		6.93e-16	0	15650.9	0.257517	1.53131	0.753075		9.85531	9.88666	9.39093	9.65785	10.1178	10.154	9.96012	10.0036	3	3	2	3	3	2	3	3
O75818;O75818-2	RPP40	Ribonuclease P protein subunit p40;Isoform 2 of Ribonuclease P protein subunit p40	-		4.67e-21	0	NaN	0.014332	0.19504	0.0696632		9.05957	9.12374	9.11062	9.15698	9.22496	9.27243	8.98059	9.1955	8	7	8	8	8	8	8	8
O75821	EIF3G	Eukaryotic translation initiation factor 3 subunit G	-		8.58e-27	0	35611	0.175061	2.25696	1.1883		12.0919	11.9852	11.8006	11.9006	12.1051	12.1533	12.1737	12.1283	23	24	24	23	23	25	24	22
O75822	EIF3J	Eukaryotic translation initiation factor 3 subunit J	-		2.81e-24	0	29062.4	0.260106	1.34751	0.644988		11.6067	12.1398	11.3325	11.9442	11.9315	12.1247	11.9828	12.0457	19	19	19	18	19	19	20	20
O75828	CBR3	Carbonyl reductase [NADPH] 3	+		1.31e-24	0	30850.2	-1.11127	-3.49806	1.89087	+	12.4993	11.893	12.8808	11.5337	11.9678	11.0604	11.0354	11.0351	16	16	16	15	16	15	15	16
O75832	PSMD10	26S proteasome non-ATPase regulatory subunit 10	-		1.1e-32	0	24427.8	0.00512276	0.0285869	0.00960732		10.2751	10.7576	10.223	10.5635	9.99949	10.4301	10.3506	10.3259	11	11	10	11	10	11	11	10
O75844	ZMPSTE24	CAAX prenyl protease 1 homolog	-		1.04e-23	0	54812.9	-0.133292	-1.67695	0.839934		11.6493	11.8344	11.7094	11.8646	11.8242	11.7939	11.6054	11.5299	16	17	16	17	17	16	16	15
O75864	PPP1R37	Protein phosphatase 1 regulatory subunit 37	-		3.9e-14	0	74767.3	-0.083203	-0.355569	0.134109		8.41129	7.9912	8.44159	7.89408	7.54662	7.80797	7.98598	8.1273	16	12	15	13	11	11	13	12
O75874	IDH1	Isocitrate dehydrogenase [NADP] cytoplasmic	-		2.19e-19	0	46659.3	-0.18036	-1.8036	0.915977		13.6742	13.6701	14.0553	13.7023	13.6808	13.5887	13.5636	13.5762	25	25	24	24	25	24	24	24
O75879	GATB	Glutamyl-tRNA(Gln) amidotransferase subunit B, mitochondrial	+		1.87e-17	0	61864	-0.0330193	-0.226752	0.0818938		9.22197	8.98598	9.50724	8.93752	9.18032	9.05179	9.06466	9.28432	13	13	12	12	12	12	11	12
O75880	SCO1	Protein SCO1 homolog, mitochondrial	+		3.2e-15	0	33814	-0.101274	-0.919985	0.405535		11.6626	11.418	11.8794	11.5968	11.5539	11.4695	11.4527	11.6404	7	7	10	7	8	9	8	8
O75882	ATRN	Attractin	-		7.39e-20	0	158537	0.00699221	0.0600967	0.0204378		9.04183	9.27157	9.43246	9.1541	9.00835	9.07615	9.16751	9.3223	23	23	24	20	21	26	23	24
O75884	RBBP9	Serine hydrolase RBBP9	-		4.05e-19	0	20999.9	-0.207506	-1.58958	0.787731		10.8311	10.7277	11.1248	10.906	10.5652	10.6947	10.5142	10.6614	9	11	11	8	8	10	9	7
O75886	STAM2	Signal transducing adapter molecule 2	-		7.77e-20	0	58164.2	0.0329826	1.35123	0.647151		10.6268	10.6039	10.6534	10.6656	10.634	10.6178	10.6822	10.7092	17	21	18	20	19	19	19	20
O75907	DGAT1	Diacylglycerol O-acyltransferase 1	-		4.36e-08	0	55278.3	0.15862	1.23749	0.581477		7.93638	7.86018	7.97456	8.06521	7.91717	7.90559	7.98828	8.43408	3	5	5	5	5	4	4	4
O75909;O75909-4	CCNK	Cyclin-K;Isoform 4 of Cyclin-K	-		1.37e-15	0	NaN	0.246506	3.92857	2.11208	+	9.75691	9.83692	9.77335	9.81276	9.95666	10.173	9.97607	10.0724	8	8	6	6	6	7	7	5
O75911	DHRS3	Short-chain dehydrogenase/reductase 3	-		1.73e-13	0	33548.4	-1.53226	-1.28416	0.538691		NaN	9.62137	NaN	12.8063	NaN	9.80519	9.7436	9.49591	0	4	0	12	0	7	6	6
O75915	ARL6IP5	PRA1 family protein 3	-		1.08e-12	0	21614.7	-0.283307	-1.24847	0.587769		13.8723	13.534	14.4295	13.685	13.5089	13.5781	13.5431	13.4466	7	7	7	7	7	7	7	7
O75934	BCAS2	Pre-mRNA-splicing factor SPF27	-		2.29e-18	0	26131.4	-0.256461	-1.65927	0.829351		9.3158	9.80757	9.28009	9.69557	9.42082	9.07069	9.31956	9.35228	12	12	11	11	11	11	11	10
O75935;O75935-3	DCTN3	Dynactin subunit 3;Isoform 3 of Dynactin subunit 3	-		3.26e-14	0	NaN	0.208007	1.78645	0.905659		9.80959	9.95614	9.93756	9.92554	9.54596	9.92974	10.0109	10.1882	9	9	9	9	7	9	9	8
O75937	DNAJC8	DnaJ homolog subfamily C member 8	-		8.14e-20	0	29841.6	0.0417463	0.202513	0.0725229		11.7663	11.1894	11.7657	10.9997	11.4242	11.5456	11.4536	11.4132	11	10	12	11	11	11	12	11
O75940	SMNDC1	Survival of motor neuron-related-splicing factor 30	-		8.65e-24	0	26711.1	-0.0775914	-0.710898	0.297715		10.1921	10.093	10.1118	9.8528	10.1261	9.79194	10.0602	10.1406	7	7	7	7	7	7	7	7
O75947	ATP5PD	ATP synthase subunit d, mitochondrial	+	CV	2.54e-18	0	18491.2	0.136407	0.874783	0.381605		11.3404	11.8519	11.721	11.9288	11.4884	11.7397	11.7258	11.9421	12	12	12	12	12	12	12	12
O75953;O75953-4;O75953-5	DNAJB5	DnaJ homolog subfamily B member 5;Isoform 2 of DnaJ homolog subfamily B member 5;Isoform 3 of DnaJ homolog subfamily B member 5	-		1.19e-05	0	NaN	1.41801	8.31555	3.785	+	7.29108	7.10478	7.35986	6.80454	6.92886	8.75421	8.29349	8.49981	4	3	3	5	5	8	7	8
O75954	TSPAN9	Tetraspanin-9	-		1.03e-11	0	26778.9	-0.308275	-0.751219	0.317913		9.73062	9.19	8.34859	9.33328	10.123	9.07148	9.26617	8.77283	4	4	2	2	4	3	4	4
O75955	FLOT1	Flotillin-1	-		1.1e-23	0	47355.3	-0.556959	-2.98945	1.61373	+	11.8488	11.3258	12.1589	11.7183	11.5706	11.2021	11.1199	11.1806	29	28	28	28	28	27	29	28
O75962	TRIO	Triple functional domain protein	-		3.45e-24	0	346900	0.279235	2.98281	1.61	+	9.43218	9.17177	9.16382	9.26293	9.03125	9.5747	9.43338	9.46679	105	107	102	111	108	113	103	108
O75964	ATP5MG	ATP synthase subunit g, mitochondrial	+	CV	8.11e-13	0	11428.5	0.517154	3.9601	2.12779	+	12.6341	12.4685	12.7114	12.1794	12.345	12.9967	12.9225	13.0353	8	8	8	8	8	8	8	8
O75970;O75970-3	MPDZ	Multiple PDZ domain protein;Isoform 3 of Multiple PDZ domain protein	-		3.96e-31	0	NaN	-0.225005	-1.7832	0.903708		8.7385	8.65589	8.38982	8.80557	8.85384	8.54609	8.29001	8.55505	47	43	39	44	46	40	37	43
O75976	CPD	Carboxypeptidase D	-		2.28e-21	0	152931	-0.314796	-2.6519	1.42099	+	10.2319	10.1305	10.6351	10.3854	10.2359	10.0621	9.97701	9.98784	45	41	42	45	42	38	40	43
O76003	GLRX3	Glutaredoxin-3	-		2e-26	0	37432	0.279517	1.64503	0.820832		12.1976	11.6113	12.0886	11.5614	11.7877	12.1729	12.1052	12.1084	20	18	19	20	19	19	20	19
O76021	RSL1D1	Ribosomal L1 domain-containing protein 1	-		4.06e-18	0	54972.5	0.286629	2.28382	1.20432		11.5255	11.4239	11.0628	11.4097	11.6105	11.6489	11.7215	11.7088	26	29	25	29	26	29	27	27
O76024	WFS1	Wolframin	-		1.47e-26	0	100292	0.502432	5.57786	2.85099	+	10.231	10.2674	10.3862	10.5225	10.1486	10.8569	10.7507	10.8331	25	25	26	24	25	23	26	25
O76031	CLPX	ATP-dependent Clp protease ATP-binding subunit clpX-like, mitochondrial	+		2.89e-20	0	69223.7	-0.00880419	-0.0789796	0.0270491		9.74186	9.63085	9.92616	9.44566	9.78591	9.77838	9.64317	9.6703	26	22	25	25	26	25	23	25
O76054	SEC14L2	SEC14-like protein 2	-		4.86e-21	0	46145.2	-0.178747	-0.475927	0.186445		9.4657	9.25039	8.75366	10.4657	9.303	9.21438	9.25044	9.34201	12	12	8	14	12	14	13	10
O76061	STC2	Stanniocalcin-2	-		1.85e-15	0	33248.6	1.48671	4.67242	2.46562	+	9.71399	9.54943	8.9574	8.45617	9.55794	10.8586	10.6647	10.6778	4	6	4	3	7	7	7	7
O76071	CIAO1	Probable cytosolic iron-sulfur protein assembly protein CIAO1	-		5.02e-16	0	37840	0.104343	1.56811	0.774945		10.3651	10.206	10.3443	10.2158	10.1169	10.3314	10.4203	10.3102	12	12	12	12	12	12	12	12
O76074	PDE5A	cGMP-specific 3',5'-cyclic phosphodiesterase	-		6.55e-21	0	99985	0.440575	0.504714	0.199451		7.81072	6.73794	7.56419	10.6155	8.36617	8.55106	8.73622	8.69115	20	9	11	36	23	27	23	27
O76080	ZFAND5	AN1-type zinc finger protein 5	-		2.14e-17	0	23132.1	0.192406	1.14058	0.526485		8.23002	7.68759	8.27224	8.23432	8.04033	8.35507	8.05699	8.44388	8	5	7	4	6	6	5	7
O76094	SRP72	Signal recognition particle subunit SRP72	-		1.09e-28	0	74606.2	0.0589931	0.600756	0.244137		11.3701	11.4595	11.1266	11.4775	11.5457	11.4756	11.4721	11.4169	34	34	32	32	34	34	33	32
O94760	DDAH1	N(G),N(G)-dimethylarginine dimethylaminohydrolase 1	-		3.67e-20	0	31121.8	-1.09177	-3.02319	1.63262	+	12.6153	11.8197	13.2682	11.8766	12.1479	11.3148	11.1922	11.2543	22	22	22	22	23	19	21	21
O94763;O94763-3	URI1	Unconventional prefoldin RPB5 interactor 1;Isoform 3 of Unconventional prefoldin RPB5 interactor 1	-		1.89e-15	0	NaN	-0.230168	-1.89755	0.972521		9.50301	9.71357	9.22606	9.58824	9.39093	9.13135	9.27227	9.35897	13	13	12	12	13	12	14	13
O94766	B3GAT3	Galactosylgalactosylxylosylprotein 3-beta-glucuronosyltransferase 3	-		1.25e-17	0	37121.8	-0.130816	-1.55533	0.767343		10.0561	9.90868	9.91671	9.66902	9.84778	9.77186	9.73165	9.743	10	9	9	8	9	9	10	9
O94768	STK17B	Serine/threonine-protein kinase 17B	-		1.81e-18	0	42344	-0.946055	-2.30735	1.21833		9.40661	7.96019	8.77443	9.44413	8.17769	7.85833	7.88653	7.6748	3	3	3	3	3	3	2	3
O94776	MTA2	Metastasis-associated protein MTA2	-		4.57e-20	0	75023.1	-0.166184	-1.27044	0.600383		10.6231	10.3025	10.4767	10.1398	10.6337	10.3309	10.1857	10.2903	24	21	22	21	24	23	23	23
O94804	STK10	Serine/threonine-protein kinase 10	-		8e-23	0	112135	0.0378482	0.230117	0.0832062		10.5293	10.4813	10.6052	9.95022	10.1798	10.3605	10.3992	10.4013	32	32	31	33	32	33	29	33
O94806	PRKD3	Serine/threonine-protein kinase D3	-		1.5e-11	0	100471	-0.953032	-2.4486	0.872724		NaN	NaN	8.57679	NaN	7.93994	7.08152	NaN	7.52915	0	0	2	0	2	1	0	2
O94808	GFPT2	Glutamine--fructose-6-phosphate aminotransferase [isomerizing] 2	-		2.92e-28	0	76930.6	0.438865	1.15563	0.534963		10.9858	10.8161	10.0001	11.5189	10.104	11.21	11.0522	11.1093	34	31	10	35	26	33	34	33
O94813	SLIT2	Slit homolog 2 protein	-		5.84e-16	0	169870	-1.82028	-5.98755	3.01095	+	8.98656	7.95126	8.95998	8.18155	8.98642	6.76387	6.72063	6.89414	31	26	29	23	27	9	6	11
O94817	ATG12	Ubiquitin-like protein ATG12	-		3.8e-09	0	15113.2	0.522454	2.0425	1.05977		9.39459	9.38546	10.0495	9.37925	9.22573	10.4574	9.68569	9.88505	3	4	3	4	3	4	3	4
O94819	KBTBD11	Kelch repeat and BTB domain-containing protein 11	-		2.44e-15	0	65719.8	-0.0183512	-0.0338316	0.0111592		7.82495	9.23152	9.10774	NaN	8.11915	8.75753	NaN	8.34745	6	8	7	0	7	6	0	3
O94822;O94822-3	LTN1	E3 ubiquitin-protein ligase listerin;Isoform 3 of E3 ubiquitin-protein ligase listerin	-		1.29e-21	0	NaN	0.415252	5.65544	2.88192	+	9.10879	9.00734	8.98607	8.85871	9.16818	9.39824	9.44124	9.48373	41	38	34	40	39	41	38	41
O94826	TOMM70	Mitochondrial import receptor subunit TOM70	+		3.39e-29	0	67454.8	-0.11664	-3.83584	2.06548	+	11.0705	11.012	11.1005	11.0513	11.0235	10.9759	10.9516	10.8772	33	31	32	29	32	32	32	32
O94829	IPO13	Importin-13	-		2.64e-27	0	108195	-0.255872	-4.30074	2.2934	+	9.50921	9.55061	9.68266	9.60488	9.46201	9.32419	9.36765	9.22616	18	18	19	19	20	19	19	18
O94830	DDHD2	Phospholipase DDHD2	-		1.69e-14	0	81031.8	0.222681	0.525676	0.209035		8.89823	7.47896	9.15285	8.31222	7.9967	8.71433	8.23937	8.81772	7	7	9	6	8	7	6	9
O94832	MYO1D	Unconventional myosin-Id	-		1.26e-27	0	116202	-1.82054	-7.74643	3.61408	+	11.5371	12.3446	12.3757	12.1465	11.6511	10.2366	10.1413	10.1935	66	67	67	67	66	59	59	60
O94842;O94842-2;O94842-3	TOX4	TOX high mobility group box family member 4;Isoform 2 of TOX high mobility group box family member 4;Isoform 3 of TOX high mobility group box family member 4	-		1.76e-24	0	NaN	-0.122886	-0.612545	0.249756		9.59539	9.16883	9.1945	8.74979	9.47609	9.13111	8.9985	9.2125	7	7	7	7	7	7	7	7
O94851-4;O94851-6	MICAL2	Isoform 4 of [F-actin]-monooxygenase MICAL2;Isoform 6 of [F-actin]-monooxygenase MICAL2	-		3.73e-31	0	NaN	0.652728	2.58625	1.38279	+	9.71688	10.3487	9.39087	9.30336	9.46158	10.3162	10.2683	10.3066	31	32	32	27	32	32	33	34
O94854	KIAA0754	Uncharacterized protein KIAA0754	-		8.25e-15	0	135148	-0.393213	-2.63401	1.4106	+	8.73318	8.95408	8.68356	8.75915	9.20982	8.35721	8.38912	8.6779	9	9	8	10	12	8	8	6
O94855;O94855-2	SEC24D	Protein transport protein Sec24D;Isoform 2 of Protein transport protein Sec24D	-		7.41e-32	0	NaN	0.075469	0.284901	0.104965		12.1487	12.62	11.4721	12.3774	12.4211	12.3017	12.2774	12.2709	39	40	38	41	38	39	39	38
O94856;O94856-10;O94856-11;O94856-12;O94856-13;O94856-3;O94856-4;O94856-5;O94856-6;O94856-7;O94856-8;O94856-9	NFASC	Neurofascin;Isoform 10 of Neurofascin;Isoform 11 of Neurofascin;Isoform 12 of Neurofascin;Isoform 13 of Neurofascin;Isoform 3 of Neurofascin;Isoform 4 of Neurofascin;Isoform 5 of Neurofascin;Isoform 6 of Neurofascin;Isoform 7 of Neurofascin;Isoform 8 of Neurofascin;Isoform 9 of Neurofascin	-		5.32e-19	0	NaN	-2.67374	-10.6377	4.39072	+	10.1246	9.89768	9.77943	10.3264	9.6218	7.38425	6.78548	7.65899	18	13	13	18	17	7	4	7
O94864;O94864-2	SUPT7L	STAGA complex 65 subunit gamma;Isoform 2 of STAGA complex 65 subunit gamma	-		1.34e-21	0	NaN	-0.07794	-0.544013	0.217498		7.70698	7.52762	7.95408	7.92096	8.13536	7.8364	7.70074	7.77605	3	4	3	4	3	3	2	4
O94868;O94868-2;O94868-3	FCHSD2	F-BAR and double SH3 domains protein 2;Isoform 2 of F-BAR and double SH3 domains protein 2;Isoform 3 of F-BAR and double SH3 domains protein 2	-		1.9e-15	0	NaN	0.195036	0.63979	0.262849		8.74307	8.40312	8.99513	7.76287	8.27491	8.74404	8.83807	8.31046	6	5	7	6	7	6	5	7
O94874	UFL1	E3 UFM1-protein ligase 1	-		1.06e-24	0	89595.3	-0.0366558	-0.624029	0.255256		11.1135	11.2586	11.0067	11.1754	11.1741	11.1556	11.066	11.1054	38	37	39	39	38	38	38	38
O94875-10;O94875-12;O94875-3;O94875-4	SORBS2	Isoform 10 of Sorbin and SH3 domain-containing protein 2;Isoform 12 of Sorbin and SH3 domain-containing protein 2;Isoform 3 of Sorbin and SH3 domain-containing protein 2;Isoform 4 of Sorbin and SH3 domain-containing protein 2	-		1.12e-19	0	NaN	2.15359	1.59087	0.678052		NaN	9.19766	NaN	NaN	5.56638	9.54309	9.5766	9.48714	0	21	0	0	4	23	20	21
O94880	PHF14	PHD finger protein 14	-		1.43e-19	0	100053	-0.0103152	-0.104691	0.0361967		7.70449	7.85997	8.0153	7.99011	7.90883	7.70834	7.95215	7.99578	15	13	14	14	14	15	12	15
O94885	SASH1	SAM and SH3 domain-containing protein 1	-		6.84e-26	0	136653	0.0664784	0.442229	0.171457		9.56124	9.88159	9.38786	9.98835	9.58667	9.77394	9.6662	9.80272	39	35	39	39	38	40	36	37
O94886	TMEM63A	CSC1-like protein 1	-		4.45e-14	0	92126.2	-0.559339	-2.26927	1.19565		9.10313	9.43356	9.6938	9.59092	8.76249	8.99855	8.71585	8.55792	5	8	8	8	6	6	5	5
O94887	FARP2	FERM, ARHGEF and pleckstrin domain-containing protein 2	-		1.02e-17	0	119888	0.16124	0.760001	0.322351		8.33945	8.62152	9.08349	8.2668	8.25234	8.59222	8.7001	8.72957	13	15	20	15	16	16	12	13
O94888	UBXN7	UBX domain-containing protein 7	-		9.27e-23	0	54862.3	0.0120446	0.104877	0.0362633		9.78634	9.57968	9.63761	9.53278	9.94002	9.55015	9.79	9.78184	15	14	12	14	10	14	14	13
O94901-9	SUN1	Isoform 9 of SUN domain-containing protein 1	-		4.72e-27	0	101932	-0.363871	-1.18454	0.551311		9.66543	9.23137	10.5834	9.45262	9.69076	9.39822	9.3486	9.3357	31	30	32	29	30	28	31	31
O94903	PLPBP	Pyridoxal phosphate homeostasis protein	+		4.07e-28	0	30343.9	-0.240071	-2.23084	1.17271		11.7318	11.861	11.6241	11.6044	11.991	11.6468	11.4562	11.4641	12	12	12	12	12	11	11	11
O94905	ERLIN2	Erlin-2	-		1.33e-18	0	37839.5	-0.42167	-4.88396	2.55985	+	12.6375	12.453	12.7267	12.7239	12.4373	12.193	12.1999	12.1291	22	23	22	23	23	21	23	22
O94906	PRPF6	Pre-mRNA-processing factor 6	-		1.72e-21	0	106925	-0.20067	-3.44383	1.86213	+	10.6311	10.59	10.6021	10.4422	10.6331	10.2892	10.4005	10.4473	43	40	41	40	45	42	43	43
O94907	DKK1	Dickkopf-related protein 1	-		1.02e-25	0	28671.5	-1.8719	-3.02295	1.63248	+	9.56214	8.55247	8.09842	9.99485	10.592	7.75129	7.30954	7.40341	8	7	5	7	9	4	3	4
O94913	PCF11	Pre-mRNA cleavage complex 2 protein Pcf11	-		4.39e-16	0	173050	-0.277497	-1.55322	0.766085		7.77862	7.97127	7.89541	7.42299	8.19021	7.6265	7.41565	7.68046	14	13	12	12	13	10	13	13
O94915	FRYL	Protein furry homolog-like	-		1.84e-29	0	339598	0.17581	0.806283	0.345972		9.04628	8.41401	9.06054	8.26985	8.68791	8.97896	8.79775	8.83787	47	40	49	43	49	50	48	51
O94916;O94916-2;O94916-5	NFAT5	Nuclear factor of activated T-cells 5;Isoform A of Nuclear factor of activated T-cells 5;Isoform E of Nuclear factor of activated T-cells 5	-		5.16e-15	0	NaN	-0.890705	-2.92518	1.57754	+	8.67269	8.55609	8.81499	8.24531	9.42441	7.50351	7.79838	8.25409	11	11	13	10	12	9	6	10
O94919	ENDOD1	Endonuclease domain-containing 1 protein	-		1.12e-28	0	55016.6	-0.281245	-1.39761	0.674235		10.0658	10.1808	10.1444	10.3328	9.46403	9.68943	9.78805	9.79148	15	12	14	15	11	13	14	14
O94921;O94921-2;O94921-3	CDK14	Cyclin-dependent kinase 14;Isoform 2 of Cyclin-dependent kinase 14;Isoform 3 of Cyclin-dependent kinase 14	-		1.85e-12	0	NaN	0.639926	2.28804	1.20683		8.61202	8.9561	8.47111	8.78858	7.74966	9.14866	9.24075	9.07684	6	8	6	8	8	8	9	8
O94923	GLCE	D-glucuronyl C5-epimerase	-		1.76e-15	0	70101	-0.624552	-6.55718	3.22017	+	8.58196	8.35404	8.36978	8.44241	8.20868	7.6743	7.72633	7.89984	11	7	10	12	11	9	11	8
O94925	GLS	Glutaminase kidney isoform, mitochondrial	+		9.3e-27	0	73461.1	0.391171	0.941052	0.416796		12.1404	13.7687	12.0671	12.9028	12.9652	13.1741	13.1582	13.1477	31	34	31	34	33	35	34	33
O94925-3	GLS	Isoform 3 of Glutaminase kidney isoform, mitochondrial	+		1.17e-10	0	65460	0.484058	1.46085	0.711392		11.2893	12.4654	11.1128	11.9516	11.8149	12.0135	12.3578	12.2612	3	3	3	3	3	3	3	3
O94927	HAUS5	HAUS augmin-like complex subunit 5	-		4.86e-16	0	71682.5	0.407726	1.78805	0.906623		8.20606	7.34334	8.05013	7.47853	7.78385	8.35577	8.13034	8.05421	10	7	10	9	8	8	10	12
O94929	ABLIM3	Actin-binding LIM protein 3	-		3.97e-23	0	77801.6	-0.194371	-0.360661	0.136255		8.94212	7.78808	10.1575	8.51223	8.24336	8.55164	8.4452	8.60601	14	12	16	12	12	13	12	12
O94955	RHOBTB3	Rho-related BTB domain-containing protein 3	-		9.96e-17	0	69413.4	1.08126	3.5989	1.80795	+	8.07328	8.12406	NaN	9.026	7.90692	9.27878	9.41427	9.39843	7	9	0	9	10	11	12	10
O94964-2	SOGA1	Isoform 2 of Protein SOGA1	-		1.01e-21	0	183858	-0.420576	-1.83004	0.931879		8.92292	8.45918	9.06932	8.09692	8.64859	8.25601	8.20549	8.19493	25	16	26	16	25	20	19	16
O94966-6;O94966-7	USP19	Isoform 6 of Ubiquitin carboxyl-terminal hydrolase 19;Isoform 7 of Ubiquitin carboxyl-terminal hydrolase 19	-		9.25e-28	0	NaN	-0.217967	-2.52563	1.34733	+	9.12438	9.2815	9.26187	9.17536	9.07202	9.0024	9.10445	8.78833	27	23	25	27	29	24	20	23
O94967;O94967-2;O94967-3;O94967-4	WDR47	WD repeat-containing protein 47;Isoform 2 of WD repeat-containing protein 47;Isoform 3 of WD repeat-containing protein 47;Isoform 4 of WD repeat-containing protein 47	-		2.09e-19	0	NaN	0.0666854	0.424647	0.163739		8.812	8.4978	9.18263	8.65465	8.87708	8.94465	8.78704	8.88286	20	17	19	18	20	21	19	18
O94973	AP2A2	AP-2 complex subunit alpha-2	-		6.81e-18	0	103960	-0.0995728	-2.00956	1.03996		12.5104	12.6024	12.5012	12.6354	12.6931	12.4968	12.5003	12.4697	43	41	42	43	44	43	43	43
O94979	SEC31A	Protein transport protein Sec31A	-		1.07e-20	0	133015	0.0505321	0.59046	0.239253		12.9639	13.0115	12.6511	12.9183	12.8173	12.927	12.9049	12.9369	57	55	53	53	55	54	54	52
O94979-7	SEC31A	Isoform 7 of Protein transport protein Sec31A	-		2.43e-10	0	105753	0.538404	2.75844	1.39894	+	10.7094	10.6493	10.3777	10.5825	NaN	11.2926	10.7005	11.3614	2	2	2	2	0	2	2	2
O94985;O94985-2	CLSTN1	Calsyntenin-1;Isoform 2 of Calsyntenin-1	-		1.45e-15	0	NaN	-0.0804632	-0.247055	0.0898548		8.85155	9.9761	9.24404	9.18393	9.95729	9.24854	9.12841	9.70941	3	5	8	7	8	9	5	7
O94992	HEXIM1	Protein HEXIM1	-		3.56e-21	0	40623.4	-0.125013	-1.32191	0.63012		9.69677	9.56418	9.60501	9.64969	9.94107	9.62218	9.60237	9.47445	9	8	9	9	9	9	10	9
O95057	DIRAS1	GTP-binding protein Di-Ras1	-		3.84e-24	0	22328.7	-0.769509	-4.1934	2.24203	+	9.15134	8.57452	9.06005	9.27795	9.23457	8.14833	8.47652	8.24568	6	7	6	9	8	5	5	4
O95059	RPP14	Ribonuclease P protein subunit p14	-		2.06e-09	0	13693	-0.554293	-0.852103	0.354412		10.1251	NaN	9.38197	9.3183	9.67163	10.0321	NaN	8.10783	2	0	2	3	3	2	0	1
O95070	YIF1A	Protein YIF1A	-		2.93e-20	0	32011.2	0.124244	0.545284	0.218087		11.9384	12.453	11.5564	12.3987	12.2492	12.336	12.2848	12.1094	6	6	6	6	6	6	6	6
O95071;O95071-2	UBR5	E3 ubiquitin-protein ligase UBR5;Isoform 2 of E3 ubiquitin-protein ligase UBR5	-		1.17e-24	0	NaN	0.191529	1.36855	0.657244		8.72269	8.30867	8.72039	8.32569	8.74605	8.85589	8.68793	8.72486	49	40	46	37	41	50	43	48
O95084	PRSS23	Serine protease 23	-		1.19e-18	0	43001.2	-0.380952	-0.869112	0.378626		8.71352	9.58593	7.67868	9.07619	8.99671	8.68962	8.12193	8.4762	11	13	7	12	13	13	11	11
O95104	SCAF4	SR-related and CTD-associated factor 4	-		4.42e-19	0	125869	0.0379785	0.264981	0.0969683		9.52145	9.07726	9.50704	9.0135	9.20787	9.33998	9.32374	9.2465	12	12	13	12	12	12	11	12
O95136	S1PR2	Sphingosine 1-phosphate receptor 2	-		1.79e-11	0	38867	0.618293	1.24341	0.584863		8.0245	7.93049	9.54964	8.87696	7.48361	8.91896	9.144	8.91104	1	3	4	2	2	3	4	3
O95139	NDUFB6	NADH dehydrogenase [ubiquinone] 1 beta subcomplex subunit 6	+	CI	3.82e-18	0	15489.2	-0.766809	-4.23421	2.26164	+	10.2574	10.0722	10.5255	9.83063	10.1679	9.56126	9.13407	9.51636	8	7	8	7	8	6	7	6
O95140	MFN2	Mitofusin-2	+		1.2e-21	0	86402	0.014678	0.150189	0.0527932		9.76225	9.55937	9.98	9.62495	9.73313	9.69657	9.76921	9.77407	30	29	29	31	28	30	31	28
O95147	DUSP14	Dual specificity protein phosphatase 14	-		5.38e-18	0	22254.9	-0.420103	-1.88459	0.964722		9.84265	9.14962	9.51814	8.85843	9.33295	8.96725	8.85734	8.93617	4	3	4	4	3	3	3	3
O95149	SNUPN	Snurportin-1	-		7.48e-11	0	41142.5	-0.359745	-1.4624	0.71231		9.96222	9.43227	10.4817	9.84606	10.2184	9.43828	9.71552	9.73135	7	7	7	6	5	7	6	6
O95155;O95155-2;O95155-4	UBE4B	Ubiquitin conjugation factor E4 B;Isoform 2 of Ubiquitin conjugation factor E4 B;Isoform 4 of Ubiquitin conjugation factor E4 B	-		5.31e-26	0	NaN	0.300595	4.68235	2.4701	+	9.55771	9.3894	9.619	9.44639	9.53922	9.90212	9.75322	9.77748	38	37	37	42	37	42	39	38
O95159	ZFPL1	Zinc finger protein-like 1	-		1.22e-18	0	34114	0.0121955	0.0953056	0.0328381		10.5221	10.9961	10.5416	10.7813	10.8715	10.8445	10.6908	10.7288	10	12	10	10	10	11	12	11
O95163	ELP1	Elongator complex protein 1	-		1.1e-23	0	150254	0.177108	0.775582	0.330261		9.68376	9.22318	9.76791	8.90498	9.72858	9.6326	9.58963	9.69414	42	37	42	36	43	41	41	39
O95164	UBL3	Ubiquitin-like protein 3	-		4.17e-13	0	13157	-1.43589	-2.40557	1.21326		10.0427	9.07544	10.223	8.75522	8.52829	8.20672	NaN	7.57133	5	4	5	4	5	4	0	3
O95168;O95168-2	NDUFB4	NADH dehydrogenase [ubiquinone] 1 beta subcomplex subunit 4;Isoform 2 of NADH dehydrogenase [ubiquinone] 1 beta subcomplex subunit 4	+	CI	1.45e-18	0	NaN	-0.543338	-4.00135	2.14825	+	11.1903	11.0843	11.4654	10.8667	11.0128	10.6128	10.6135	10.5154	5	6	6	5	5	5	5	5
O95169;O95169-3	NDUFB8	NADH dehydrogenase [ubiquinone] 1 beta subcomplex subunit 8, mitochondrial;Isoform 3 of NADH dehydrogenase [ubiquinone] 1 beta subcomplex subunit 8, mitochondrial	+	CI	3.19e-17	0	NaN	-1.02576	-3.13138	1.69274	+	9.57604	10.8735	10.3367	10.5073	10.3864	9.3795	8.88721	9.66396	5	5	4	5	4	4	4	4
O95182	NDUFA7	NADH dehydrogenase [ubiquinone] 1 alpha subcomplex subunit 7	+	CI	1.27e-22	0	12551.4	-1.09514	-8.49238	3.83607	+	10.789	10.8548	11.0626	10.4943	10.6667	9.72603	9.61065	9.69829	8	8	9	8	8	9	8	8
O95183	VAMP5	Vesicle-associated membrane protein 5	-		1.7e-13	0	12804.8	-0.206975	-0.788046	0.336619		11.4077	11.1439	11.8048	11.2114	10.6238	10.9541	11.1929	10.9471	4	3	4	4	3	4	4	4
O95197;O95197-2;O95197-7	RTN3	Reticulon-3;Isoform 2 of Reticulon-3;Isoform 7 of Reticulon-3	-		1.71e-11	0	NaN	-0.52353	-2.6528	1.42152	+	12.8788	12.5227	13.3197	12.8095	12.5321	12.3754	12.2089	12.2828	11	11	13	7	12	9	9	8
O95202	LETM1	Mitochondrial proton/calcium exchanger protein	+		3.85e-24	0	83354.2	0.048535	0.378002	0.143609		11.2524	11.0138	11.5206	11.0038	11.1703	11.2009	11.2172	11.3041	29	29	30	29	29	30	30	30
O95208-2	EPN2	Isoform 2 of Epsin-2	-		1.44e-19	0	62299.7	-0.55622	-4.50046	2.38701	+	9.9151	9.82107	10.2572	9.93931	9.73574	9.28189	9.40058	9.44994	12	13	13	13	13	12	12	13
O95210	STBD1	Starch-binding domain-containing protein 1	-		1.38e-24	0	39007.3	0.129318	1.13216	0.52176		10.3158	10.3878	10.184	10.3781	9.98273	10.5001	10.2505	10.3864	12	12	11	11	11	12	11	10
O95214;O95214-2	LEPROTL1	Leptin receptor overlapping transcript-like 1;Isoform 2 of Leptin receptor overlapping transcript-like 1	-		1.21e-11	0	NaN	0.0303272	0.189387	0.0675092		9.05416	8.69861	8.67955	8.85229	9.15565	8.77672	9.18737	8.79104	2	2	2	2	2	1	2	2
O95218;O95218-2	ZRANB2	Zinc finger Ran-binding domain-containing protein 2;Isoform 2 of Zinc finger Ran-binding domain-containing protein 2	-		2.88e-20	0	NaN	0.0402073	0.37721	0.143272		10.477	10.2417	10.43	10.4424	10.445	10.5838	10.1997	10.5588	15	15	16	15	15	13	15	16
O95219	SNX4	Sorting nexin-4	-		1.73e-21	0	51908.8	0.334262	3.99458	2.1449	+	9.40796	9.69614	9.56147	9.76867	9.54767	9.92748	9.92835	9.9361	26	24	25	24	23	26	26	25
O95232	LUC7L3	Luc7-like protein 3	-		4.17e-20	0	51466.1	0.168337	1.56727	0.774441		9.69102	9.73983	9.94654	9.50272	9.89902	9.92666	9.87609	9.96974	12	11	13	12	12	12	12	12
O95239	KIF4A	Chromosome-associated kinesin KIF4A	-		1.14e-18	0	139881	-0.763872	-1.8986	0.935273		8.79891	7.37065	7.91009	NaN	8.0292	7.65714	7.30576	6.82712	11	5	11	0	10	9	7	7
O95248-4;O95248-5	SBF1	Isoform 4 of Myotubularin-related protein 5;Isoform 5 of Myotubularin-related protein 5	-		4.37e-23	0	NaN	0.000352605	0.00329816	0.00109782		9.05125	8.83792	9.3083	9.03911	9.04515	9.12053	8.95118	9.09838	43	38	45	45	44	46	43	40
O95249	GOSR1	Golgi SNAP receptor complex member 1	-		1.03e-24	0	28612.6	0.094298	1.38763	0.668391		10.0872	10.238	10.0458	9.9915	10.2127	10.2731	10.1906	10.1643	13	12	12	12	12	12	12	12
O95251;O95251-4	KAT7	Histone acetyltransferase KAT7;Isoform 4 of Histone acetyltransferase KAT7	-		1.43e-24	0	NaN	-0.0214306	-0.159314	0.0561846		8.13675	8.00438	8.04441	8.26668	8.50533	8.12122	8.32904	8.05997	7	7	6	5	8	6	6	6
O95260	ATE1	Arginyl-tRNA--protein transferase 1	-		4.67e-18	0	59090.2	-0.387512	-2.99677	1.61783	+	8.95823	9.14592	9.53397	9.20478	9.15507	8.79601	8.74022	8.90002	8	9	8	7	7	7	8	8
O95260-2	ATE1	Isoform ATE1-2 of Arginyl-tRNA--protein transferase 1	-		1.48e-11	0	59032	-0.317548	-2.52547	1.34723	+	10.1505	9.99647	10.4107	9.91393	9.94797	9.74202	9.70529	9.85178	2	2	3	2	3	3	3	2
O95273;O95273-2	CCNDBP1	Cyclin-D1-binding protein 1;Isoform 2 of Cyclin-D1-binding protein 1	-		2.16e-12	0	NaN	0.531555	2.4042	1.2758		9.87727	9.32575	9.3603	9.89754	9.07137	10.0655	9.93755	10.111	5	4	4	5	5	5	5	5
O95292	VAPB	Vesicle-associated membrane protein-associated protein B/C	mito-interacting		3.62e-23	0	27228.4	0.145864	1.47431	0.719334		11.2941	11.1849	11.3473	11.4728	11.0446	11.3988	11.4674	11.3777	13	13	13	13	13	13	13	13
O95297;O95297-2	MPZL1	Myelin protein zero-like protein 1;Isoform 2 of Myelin protein zero-like protein 1	-		7.32e-18	0	NaN	0.244553	1.86331	0.951907		10.7955	10.8916	10.7467	11.0693	10.4948	11.0764	11.1156	10.9405	8	7	8	8	8	8	7	8
O95298	NDUFC2	NADH dehydrogenase [ubiquinone] 1 subunit C2	+	CI	4.44e-15	0	14187.5	-0.708725	-3.92602	2.1108	+	11.8761	11.8074	12.0336	11.3527	11.4109	11.0418	10.9144	11.006	7	7	7	7	7	7	7	7
O95299	NDUFA10	NADH dehydrogenase [ubiquinone] 1 alpha subcomplex subunit 10, mitochondrial	+	CI	2.91e-17	0	40750.6	-0.844782	-8.87065	3.94228	+	11.3659	11.411	11.4661	11.0848	11.3236	10.4717	10.4052	10.5795	18	16	17	18	17	16	14	14
O95302	FKBP9	Peptidyl-prolyl cis-trans isomerase FKBP9	-		2.44e-18	0	63083.6	-0.0176343	-0.0672564	0.0229339		14.256	14.1917	13.9181	15.0576	14.1014	14.2873	14.3047	14.2699	25	26	24	27	26	24	24	25
O95302-3	FKBP9	Isoform 3 of Peptidyl-prolyl cis-trans isomerase FKBP9	-		2.14e-09	0	69154.5	0.103863	0.281787	0.0988539		NaN	7.42658	NaN	7.68691	7.1039	7.1106	NaN	7.90872	0	1	0	2	2	1	0	2
O95319;O95319-2;O95319-3;O95319-4;O95319-5	CELF2	CUGBP Elav-like family member 2;Isoform 2 of CUGBP Elav-like family member 2;Isoform 3 of CUGBP Elav-like family member 2;Isoform 4 of CUGBP Elav-like family member 2;Isoform 5 of CUGBP Elav-like family member 2	-		8.1e-17	0	NaN	0.120104	0.238128	0.0863419		9.67445	8.90705	9.67958	7.73637	8.40786	9.17771	8.83202	8.99377	9	9	8	6	8	9	9	9
O95336	PGLS	6-phosphogluconolactonase	-		3.32e-25	0	27546.9	-0.032235	-0.19441	0.0694226		12.6371	13.083	12.6375	12.9702	12.418	12.6546	12.6832	12.813	12	12	12	12	12	12	12	12
O95340;O95340-2	PAPSS2	Bifunctional 3'-phosphoadenosine 5'-phosphosulfate synthase 2;Isoform B of Bifunctional 3'-phosphoadenosine 5'-phosphosulfate synthase 2	-		4.97e-21	0	NaN	0.0866099	0.141198	0.0494722		11.5936	11.9982	9.71884	12.0645	12.194	11.5535	11.6442	11.6035	32	33	25	31	32	31	31	32
O95347	SMC2	Structural maintenance of chromosomes protein 2	-		3.54e-23	0	135656	0.00230764	0.00522105	0.00173914		11.4447	10.4512	11.0468	9.58589	11.1767	10.7356	10.7665	10.728	56	51	53	40	55	55	54	51
O95352	ATG7	Ubiquitin-like modifier-activating enzyme ATG7	-		2.07e-21	0	77959.6	0.331803	8.5046	3.83956	+	10.3647	10.4186	10.2752	10.4406	10.3748	10.6955	10.694	10.7303	30	29	30	32	30	32	31	30
O95359-3	TACC2	Isoform 3 of Transforming acidic coiled-coil-containing protein 2	-		9.15e-13	0	301058	-0.739274	-2.24599	1.18175		11.363	11.0901	11.7579	10.5959	11.8434	10.9256	10.3667	10.48	11	11	12	11	13	10	10	11
O95361	TRIM16	Tripartite motif-containing protein 16	-		1.49e-20	0	63955.2	0.526134	1.98677	1.02624		9.17172	9.93777	9.01326	9.16302	9.8985	9.9738	9.95318	9.96198	25	27	24	27	28	28	26	27
O95363	FARS2	Phenylalanine--tRNA ligase, mitochondrial	+		1.18e-14	0	52356.5	-0.0225192	-0.0847614	0.0288447		8.0906	8.18224	8.69889	7.78398	8.45344	8.30428	NaN	8.13434	7	8	6	5	6	7	0	6
O95365	ZBTB7A	Zinc finger and BTB domain-containing protein 7A	-		2.66e-15	0	61439.1	-0.590325	-3.27548	1.77166	+	7.9331	8.0153	8.26111	7.83708	8.03827	7.24011	7.19298	7.84684	6	3	5	5	6	4	6	5
O95372	LYPLA2	Acyl-protein thioesterase 2	-		4.78e-17	0	24737	0.459556	3.40514	1.8415	+	10.2307	10.6101	10.7606	10.5788	10.468	11.0133	10.8212	11.1331	10	9	9	10	9	9	9	9
O95373	IPO7	Importin-7	-		1.16e-22	0	119517	0.147796	2.32726	1.23017		12.029	11.9015	11.8028	11.7781	11.816	12.0477	11.9683	12.0239	40	42	38	41	40	39	41	39
O95376	ARIH2	E3 ubiquitin-protein ligase ARIH2	-		7.65e-25	0	57818.9	0.109774	1.17182	0.544105		8.75513	8.83278	8.84857	8.51061	8.81958	8.78619	8.82685	8.97628	14	14	16	16	15	15	16	14
O95379	TNFAIP8	Tumor necrosis factor alpha-induced protein 8	-		2.01e-20	0	23003.4	-0.173947	-0.383245	0.145847		8.56677	8.05952	8.27543	9.88853	8.13572	8.56142	8.26405	8.40827	5	4	4	5	4	5	4	5
O95382;O95382-3	MAP3K6	Mitogen-activated protein kinase kinase kinase 6;Isoform 3 of Mitogen-activated protein kinase kinase kinase 6	-		1.5e-10	0	NaN	-0.409701	-1.00062	0.448989		8.23194	7.7708	8.39067	6.97183	7.89407	7.60419	6.80031	7.92198	9	5	10	5	10	4	3	7
O95391	SLU7	Pre-mRNA-splicing factor SLU7	-		3.93e-12	0	68386.7	-0.526689	-3.8006	2.04762	+	7.93	8.28309	8.46862	8.22982	8.12977	7.65553	7.86429	7.52489	7	7	6	6	7	8	7	6
O95394	PGM3	Phosphoacetylglucosamine mutase	-		7.21e-26	0	59852	0.2163	1.86255	0.951448		12.1884	12.351	11.9155	12.4006	12.1536	12.4775	12.3796	12.3972	30	33	27	31	30	30	31	30
O95396	MOCS3	Adenylyltransferase and sulfurtransferase MOCS3	-		2.58e-20	0	49669.3	0.592763	4.05606	2.17521	+	8.58369	8.01635	8.22258	8.44048	8.17463	9.02127	8.87637	8.74329	15	12	13	14	13	13	13	12
O95400	CD2BP2	CD2 antigen cytoplasmic tail-binding protein 2	-		9.65e-15	0	37646.5	-0.124798	-0.968616	0.431629		10.6173	10.3442	10.3668	10.1844	10.6183	10.1508	10.304	10.4494	6	6	6	5	7	6	6	6
O95405	ZFYVE9	Zinc finger FYVE domain-containing protein 9	-		7.04e-12	0	156403	-0.123946	-0.741646	0.31309		7.56861	7.76569	7.63104	7.66356	7.38093	7.28008	7.87197	7.28201	8	5	6	8	8	7	6	10
O95415	BRI3	Brain protein I3	-		2.68e-20	0	13645	-0.108147	-0.364153	0.13773		10.445	10.2377	11.039	9.8867	9.88263	10.4147	10.0941	10.0614	2	2	2	2	2	2	2	2
O95425-4	SVIL	Isoform SV4 of Supervillin	-		1.05e-26	0	244523	0.090367	0.111626	0.0386925		9.90927	7.07577	9.41163	9.92186	7.57217	8.77368	8.82052	9.01133	68	17	61	68	39	56	52	55
O95427	PIGN	GPI ethanolamine phosphate transferase 1	-		5.71e-05	0	105810	1.22626	2.34031	0.841248		6.94545	NaN	6.15823	NaN	NaN	NaN	7.43224	8.12396	2	0	2	0	0	0	1	1
O95429;O95429-2	BAG4	BAG family molecular chaperone regulator 4;Isoform 2 of BAG family molecular chaperone regulator 4	-		8.93e-14	0	NaN	0.078978	0.657296	0.271341		8.50743	8.34394	8.50418	8.55791	8.55547	8.28782	8.64466	8.78582	4	6	4	5	4	4	5	4
O95433	AHSA1	Activator of 90 kDa heat shock protein ATPase homolog 1	-		1.26e-21	0	38274.3	0.073511	1.54535	0.761413		12.3778	12.3242	12.2394	12.2777	12.1913	12.3707	12.3029	12.3932	23	23	22	23	23	22	22	22
O95450	ADAMTS2	A disintegrin and metalloproteinase with thrombospondin motifs 2	-		7.81e-19	0	134755	1.67777	4.27578	2.28152	+	8.2353	8.1278	6.63054	7.98808	7.9339	9.53169	9.36151	9.48948	16	16	6	15	20	22	21	22
O95453;O95453-2	PARN	Poly(A)-specific ribonuclease PARN;Isoform 2 of Poly(A)-specific ribonuclease PARN	-		6.27e-21	0	NaN	0.190886	1.99392	1.03055		8.94505	8.76888	8.68345	8.68629	9.03676	9.0136	8.98895	9.04237	16	18	15	18	18	16	20	19
O95456	PSMG1	Proteasome assembly chaperone 1	-		1.19e-22	0	32853.9	-0.419476	-3.82631	2.06066	+	10.4214	10.802	10.6985	10.5435	10.8487	10.2042	10.3139	10.212	15	13	14	13	14	14	13	12
O95470	SGPL1	Sphingosine-1-phosphate lyase 1	-		2.32e-22	0	63523.8	0.852434	2.32588	1.22935		9.09147	9.56778	8.14877	9.49136	9.59021	10.1008	10.0869	9.90337	18	17	14	18	18	18	17	18
O95476	CTDNEP1	CTD nuclear envelope phosphatase 1	-		3.33e-23	0	28377.1	0.0674302	0.549014	0.219818		9.15895	8.6476	8.9163	8.9226	9.11104	9.07582	8.95937	9.02099	5	3	6	5	6	6	4	6
O95477	ABCA1	Phospholipid-transporting ATPase ABCA1	-		6.57e-13	0	254302	0.753173	1.62523	0.808999		7.79088	7.64264	8.53871	8.90476	6.94594	8.5857	8.83337	8.73421	24	17	27	29	8	28	22	28
O95478	NSA2	Ribosome biogenesis protein NSA2 homolog	-		6.59e-11	0	30065.5	0.393796	2.156	1.12792		9.86978	10.0966	9.39784	9.9156	10.1785	10.3369	10.2266	10.2929	10	8	7	10	8	11	10	8
O95479;O95479-2	H6PD	GDH/6PGL endoplasmic bifunctional protein;Isoform 2 of GDH/6PGL endoplasmic bifunctional protein	-		1.63e-21	0	NaN	0.169796	0.475687	0.186338		10.3034	9.95276	10.4438	11.2094	9.61875	10.4797	10.4964	10.4501	32	32	31	34	31	32	33	31
O95486	SEC24A	Protein transport protein Sec24A	-		3.27e-36	0	119749	0.218455	1.60201	0.795137		11.2551	11.4811	10.8675	11.3117	11.289	11.514	11.4385	11.4256	23	26	21	24	25	25	24	23
O95487;O95487-2;O95487-3	SEC24B	Protein transport protein Sec24B;Isoform 2 of Protein transport protein Sec24B;Isoform 3 of Protein transport protein Sec24B	-		3.85e-18	0	NaN	0.127867	2.07822	1.08124		9.83712	9.83351	10.0376	9.92011	9.97406	10.1346	10.0181	9.99232	28	30	27	27	28	28	29	28
O95490;O95490-2;O95490-5;O95490-6;O95490-7	ADGRL2	Adhesion G protein-coupled receptor L2;Isoform 2 of Adhesion G protein-coupled receptor L2;Isoform 5 of Adhesion G protein-coupled receptor L2;Isoform 6 of Adhesion G protein-coupled receptor L2;Isoform 7 of Adhesion G protein-coupled receptor L2	-		4.76e-19	0	NaN	1.38726	4.41345	1.93668	+	7.3914	NaN	NaN	6.38495	7.0902	8.34361	8.51427	8.17042	11	0	0	1	8	13	11	12
O95528	SLC2A10	Solute carrier family 2, facilitated glucose transporter member 10	-		7.14e-27	0	56911.5	0.221115	1.36235	0.653632		9.3632	9.39538	8.91864	9.56464	9.11879	9.50561	9.34813	9.626	6	5	6	7	6	6	7	6
O95544	NADK	NAD kinase	-		2.84e-13	0	49228.2	-0.669053	-3.06233	1.65445	+	8.98307	8.6119	9.07213	8.52703	8.27857	7.76706	8.19391	8.1155	7	4	7	5	4	4	4	4
O95551;O95551-2	TDP2	Tyrosyl-DNA phosphodiesterase 2;Isoform 2 of Tyrosyl-DNA phosphodiesterase 2	-		1.03e-21	0	NaN	-0.323539	-2.22097	1.16681		7.74548	7.8105	8.10218	7.46001	7.68635	7.33711	7.4227	7.55229	6	5	4	4	5	4	5	5
O95562	SFT2D2	Vesicle transport protein SFT2B	-		8e-17	0	17779.4	-0.503836	-1.10773	0.508079		10.6918	10.2004	11.5884	9.90494	10.0328	9.48277	10.0353	10.4214	2	2	2	2	2	2	2	2
O95563	MPC2	Mitochondrial pyruvate carrier 2	+		9.52e-26	0	14278.9	-0.317964	-2.39078	1.26786		9.73194	9.78994	10.0256	9.65827	9.99078	9.7703	9.42536	9.36839	5	6	6	6	6	6	6	6
O95571	ETHE1	Persulfide dioxygenase ETHE1, mitochondrial	+		1.09e-15	0	27872.9	-1.28615	-4.18033	2.23572	+	12.7102	11.4614	12.4723	12.4152	12.6993	11.0682	11.1104	11.0181	14	14	13	14	14	11	11	13
O95573	ACSL3	Long-chain-fatty-acid--CoA ligase 3	-		2.41e-23	0	80420.1	0.126212	1.21624	0.569337		11.6626	11.5827	11.5578	11.2674	11.701	11.6298	11.7276	11.6841	35	34	34	35	35	36	37	35
O95602	POLR1A	DNA-directed RNA polymerase I subunit RPA1	-		3.74e-19	0	194811	0.241547	3.08197	1.66537	+	8.5702	8.31031	8.54354	8.45262	8.61646	8.73049	8.67305	8.81698	36	32	34	32	35	35	35	37
O95613	PCNT	Pericentrin	-		1.3e-15	0	378037	-0.219478	-1.51206	0.741661		9.81986	9.66117	9.71812	9.22503	9.47165	9.39999	9.25692	9.42216	34	25	28	29	30	18	23	21
O95619	YEATS4	YEATS domain-containing protein 4	-		2.94e-23	0	26499.5	-0.179763	-0.594118	0.240986		8.75465	8.14933	7.95281	7.53489	8.51274	7.9412	8.27074	7.79142	4	6	4	5	4	4	4	4
O95625	ZBTB11	Zinc finger and BTB domain-containing protein 11	-		1.28e-10	0	119384	-0.24567	-0.405778	0.153857		7.24606	7.03447	7.88274	6.35831	NaN	5.8794	7.85701	6.91777	2	2	1	2	0	2	1	2
O95628-10;O95628-9	CNOT4	Isoform 10 of CCR4-NOT transcription complex subunit 4;Isoform 9 of CCR4-NOT transcription complex subunit 4	-		1.08e-16	0	NaN	-0.106071	-0.75812	0.321399		8.59738	8.15269	8.39063	8.17679	8.28992	8.45819	8.07836	8.10969	13	10	10	14	12	9	10	11
O95630	STAMBP	STAM-binding protein	-		6.73e-21	0	48076.9	0.340988	2.98663	1.61214	+	9.782	9.81659	9.56146	10.0714	9.8836	10.2151	10.0784	10.1986	18	18	16	17	18	18	17	18
O95633;O95633-2	FSTL3	Follistatin-related protein 3;Isoform 2 of Follistatin-related protein 3	-		2.46e-24	0	NaN	1.73127	2.3975	1.12751		4.92782	7.22715	NaN	NaN	6.81876	7.9267	8.33709	7.90374	2	3	0	0	2	4	3	5
O95639;O95639-2;O95639-3	CPSF4	Cleavage and polyadenylation specificity factor subunit 4;Isoform 2 of Cleavage and polyadenylation specificity factor subunit 4;Isoform 3 of Cleavage and polyadenylation specificity factor subunit 4	-		1.35e-19	0	NaN	0.0196978	0.107768	0.0373025		9.27041	9.27264	9.29638	8.66332	9.34766	9.20042	9.02509	9.34383	10	9	10	10	10	10	10	10
O95644;O95644-4;O95644-5;O95644-6	NFATC1	Nuclear factor of activated T-cells, cytoplasmic 1;Isoform B-alpha of Nuclear factor of activated T-cells, cytoplasmic 1;Isoform B-beta of Nuclear factor of activated T-cells, cytoplasmic 1;Isoform C-beta of Nuclear factor of activated T-cells, cytoplasmic 1	-		8.32e-11	0	NaN	-0.598605	-1.96844	0.726149		NaN	7.33614	NaN	7.60191	NaN	7.14395	6.59689	NaN	0	2	0	4	0	1	4	0
O95671	ASMTL	Probable bifunctional dTTP/UTP pyrophosphatase/methyltransferase protein	-		6.91e-26	0	68856.7	0.357689	1.12823	0.519555		10.0579	10.2444	9.0532	10.1878	10.3673	10.3691	10.3515	10.2988	26	26	19	27	27	25	25	25
O95674	CDS2	Phosphatidate cytidylyltransferase 2	-		2.22e-26	0	51418	-0.204396	-1.52105	0.746988		9.81143	9.57474	10.0788	9.92236	9.75641	9.42509	9.69039	9.75757	8	8	8	9	8	10	9	10
O95684;O95684-2	CEP43	Centrosomal protein 43;Isoform 2 of Centrosomal protein 43	-		2.64e-26	0	NaN	-0.0396363	-0.236055	0.0855291		9.26825	8.5813	9.11602	8.94522	8.83323	8.87613	8.78946	9.06191	7	7	6	6	6	6	7	6
O95685	PPP1R3D	Protein phosphatase 1 regulatory subunit 3D	-		3.45e-19	0	32559.1	-0.0501737	-0.373788	0.141815		8.61226	9.08017	9.14299	8.96944	9.10403	8.96445	8.8322	8.99816	10	10	11	12	11	11	10	10
O95696;O95696-2	BRD1	Bromodomain-containing protein 1;Isoform 2 of Bromodomain-containing protein 1	-		2.72e-13	0	NaN	0.172693	0.750628	0.317614		7.85948	7.64413	6.9476	7.48152	7.87164	7.84232	7.7156	7.64279	5	4	4	4	7	6	4	5
O95707	POP4	Ribonuclease P protein subunit p29	-		9.68e-21	0	25424.7	0.433262	1.98561	1.02554		9.58564	9.01165	8.75422	9.32082	9.12335	9.88495	9.36798	9.52426	6	6	6	6	6	6	6	6
O95714	HERC2	E3 ubiquitin-protein ligase HERC2	-		2.82e-27	0	527228	0.147371	0.668549	0.276831		8.29941	7.75289	8.2328	7.40134	7.92472	8.08872	7.99933	8.12075	27	18	26	20	17	27	23	24
O95716	RAB3D	Ras-related protein Rab-3D	mito-interacting		4.14e-19	0	24267.1	-0.732041	-2.09994	1.09429		11.0086	9.91849	11.283	10.5074	10.1018	9.90332	9.721	9.87111	6	4	6	6	6	5	5	6
O95721	SNAP29	Synaptosomal-associated protein 29	+		1.2e-20	0	28970.3	-0.0199394	-0.111742	0.0387344		11.3283	11.1797	11.3217	11.0748	10.6007	11.0882	11.0953	11.0599	14	12	13	13	12	12	14	12
O95747	OXSR1	Serine/threonine-protein kinase OSR1	-		3.75e-18	0	58022.2	0.776275	9.3921	4.08235	+	10.9893	11.3468	11.1491	11.1317	11.1951	11.8627	12.0084	11.945	25	28	28	25	26	28	27	25
O95749	GGPS1	Geranylgeranyl pyrophosphate synthase	-		1.06e-20	0	34870.9	0.160932	1.11547	0.512408		9.75438	9.23424	9.51128	9.39349	9.26195	9.77564	9.45624	9.54413	10	11	9	10	10	10	10	11
O95757	HSPA4L	Heat shock 70 kDa protein 4L	-		4.54e-20	0	94512.5	-0.433912	-0.937379	0.414828		9.87588	9.21524	10.8748	9.24845	8.955	9.30322	9.0726	9.22406	29	23	29	23	26	24	27	26
O95758;O95758-1;O95758-2;O95758-4;O95758-5;O95758-6	PTBP3	Polypyrimidine tract-binding protein 3;Isoform 1 of Polypyrimidine tract-binding protein 3;Isoform 2 of Polypyrimidine tract-binding protein 3;Isoform 4 of Polypyrimidine tract-binding protein 3;Isoform 5 of Polypyrimidine tract-binding protein 3;Isoform 6 of Polypyrimidine tract-binding protein 3	-		2.9e-25	0	NaN	0.460256	4.27451	2.28091	+	11.391	11.6931	11.3029	11.3942	11.644	11.8703	12.0227	11.9429	12	12	11	12	11	12	12	11
O95772;O95772-2	STARD3NL	STARD3 N-terminal-like protein;Isoform 2 of STARD3 N-terminal-like protein	-		6.98e-25	0	NaN	0.151464	2.28824	1.20695		11.6366	11.4404	11.5641	11.7133	11.6244	11.7676	11.677	11.7971	3	3	3	3	3	3	3	3
O95777	LSM8	U6 snRNA-associated Sm-like protein LSm8	-		6.45e-14	0	10402.6	0.215832	1.75262	0.885332		11.9269	11.8707	11.6707	11.4747	11.5073	11.9248	11.9209	11.8721	6	6	6	6	6	6	6	6
O95782;O95782-2	AP2A1	AP-2 complex subunit alpha-1;Isoform B of AP-2 complex subunit alpha-1	-		8.45e-18	0	NaN	-0.0760729	-1.79168	0.908806		13.2471	13.2126	13.2408	13.3603	13.1736	13.1475	13.1852	13.1797	40	40	40	40	39	40	39	38
O95785-3	WIZ	Isoform 3 of Protein Wiz	-		5.17e-12	0	102978	-0.00880286	-0.0728761	0.0249023		8.62822	8.18802	8.61212	8.48754	8.66186	8.45291	8.46922	8.59812	14	11	13	13	12	13	11	11
O95786;O95786-2	DDX58	Antiviral innate immune response receptor RIG-I;Isoform 2 of Antiviral innate immune response receptor RIG-I	mito-interacting		1.43e-21	0	NaN	-0.166136	-0.616227	0.251517		8.93877	8.41424	8.84329	7.85702	8.19418	8.30528	8.22204	8.32278	21	20	22	16	15	20	17	16
O95793	STAU1	Double-stranded RNA-binding protein Staufen homolog 1	-		8.34e-29	0	63182.3	-0.0546274	-0.485788	0.19088		11.044	10.6901	11.1324	11.0561	10.8058	10.8699	10.9021	10.9011	27	25	27	28	28	27	26	27
O95801	TTC4	Tetratricopeptide repeat protein 4	-		1.23e-16	0	44678.5	-0.234284	-2.06398	1.07269		9.474	9.25693	9.31615	9.25449	8.96993	8.95059	9.00596	9.1035	10	11	9	12	10	8	9	10
O95807	TMEM50A	Transmembrane protein 50A	-		1.02e-17	0	17400.2	0.192078	0.579687	0.234167		9.29349	8.30707	9.3476	8.3058	8.62467	9.20835	9.05961	8.63545	3	3	3	3	3	3	3	3
O95810	CAVIN2	Caveolae-associated protein 2	-		1.34e-20	0	47173.2	-1.05654	-2.02571	1.04967		10.4597	11.6595	9.94507	10.3689	11.9442	9.86233	9.74448	9.85004	17	16	16	16	17	15	15	15
O95816	BAG2	BAG family molecular chaperone regulator 2	-		8.06e-16	0	23771.9	-0.57328	-1.78595	0.905358		12.8844	12.6067	12.2568	13.6634	12.5417	12.2758	12.1513	12.2248	16	16	15	17	16	16	14	15
O95817	BAG3	BAG family molecular chaperone regulator 3	-		2.81e-20	0	61594.7	-0.113636	-0.44877	0.174346		10.9976	11.4325	11.134	11.7396	10.631	11.1159	11.0015	11.1025	36	33	35	37	35	36	35	36
O95819	MAP4K4	Mitogen-activated protein kinase kinase kinase kinase 4	-		4.85e-18	0	142101	0.567681	1.77437	0.898402		9.11846	8.27331	9.09879	8.13336	8.05163	8.96193	9.17712	9.16933	2	2	2	2	2	2	2	2
O95819-6	MAP4K4	Isoform 6 of Mitogen-activated protein kinase kinase kinase kinase 4	-		6.22e-30	0	145005	0.45173	1.95847	1.0092		10.8885	10.1907	10.8408	10.5143	10.0185	10.9829	10.9507	10.8933	46	44	47	48	44	48	47	48
O95822;O95822-2	MLYCD	Malonyl-CoA decarboxylase, mitochondrial;Isoform Cytoplasmic+peroxisomal of Malonyl-CoA decarboxylase, mitochondrial	+		3.12e-13	0	NaN	-0.195891	-0.982431	0.439105		8.11097	8.22815	8.77805	8.062	7.99055	7.87224	8.06603	8.17588	10	11	13	10	12	9	9	7
O95825	CRYZL1	Quinone oxidoreductase-like protein 1	-		1.91e-15	0	38696.5	0.172194	1.99902	1.03361		10.0207	9.84453	10.2003	9.98882	9.91807	10.1601	10.2475	10.0925	13	11	11	12	12	12	10	12
O95831;O95831-3	AIFM1	Apoptosis-inducing factor 1, mitochondrial;Isoform 3 of Apoptosis-inducing factor 1, mitochondrial	+		7.3e-18	0	NaN	-0.298961	-3.8689	2.08216	+	11.6782	11.6904	11.9581	11.7888	11.6514	11.4042	11.4696	11.4895	27	29	27	28	27	29	27	27
O95833	CLIC3	Chloride intracellular channel protein 3	-		3.07e-26	0	26648.5	2.2892	3.4018	1.83972	+	7.63501	8.49366	6.64936	9.36287	6.89733	10.1466	10.0461	10.0979	8	11	3	12	6	12	14	12
O95834	EML2	Echinoderm microtubule-associated protein-like 2	-		1.78e-23	0	70678.8	-0.278278	-1.86242	0.951373		10.4793	10.666	10.81	11.1324	10.6188	10.464	10.4168	10.5082	25	26	24	26	23	25	23	23
O95835	LATS1	Serine/threonine-protein kinase LATS1	-		1.22e-15	0	126870	-0.0472754	-0.311555	0.115817		7.89027	7.90943	8.1671	7.74977	8.1629	7.69848	8.19398	7.8934	12	9	8	8	8	10	9	7
O95848	NUDT14	Uridine diphosphate glucose pyrophosphatase NUDT14	-		1.27e-13	0	24118.3	-0.930788	-2.22188	1.11382		7.06206	7.48949	7.48927	7.20861	7.98909	7.12972	NaN	5.90411	3	3	2	3	2	1	0	1
O95857	TSPAN13	Tetraspanin-13	-		3.1e-16	0	22147.2	-1.09104	-2.58553	1.38237	+	12.6701	11.9464	12.2199	11.7262	10.7758	10.739	10.8813	10.7097	2	2	2	2	2	2	2	2
O95861;O95861-4	BPNT1	3'(2'),5'-bisphosphate nucleotidase 1;Isoform 4 of 3'(2'),5'-bisphosphate nucleotidase 1	-		1.2e-17	0	NaN	0.248766	7.66448	3.5886	+	11.4943	11.4654	11.5584	11.4846	11.4459	11.6938	11.7327	11.789	16	16	16	16	16	16	16	16
O95864	FADS2	Acyl-CoA 6-desaturase	-		2.77e-19	0	52259.4	0.382377	1.71559	0.863101		11.0225	10.5259	10.5364	10.0616	10.8197	11.0949	10.8399	10.992	13	13	12	11	13	13	12	12
O95865	DDAH2	N(G),N(G)-dimethylarginine dimethylaminohydrolase 2	-		1.86e-19	0	29643.9	-0.0476405	-0.234885	0.0850708		11.7018	11.8069	12.4496	11.7407	11.6078	11.8093	11.7474	11.8845	15	14	14	14	15	13	13	14
O95870	ABHD16A	Phosphatidylserine lipase ABHD16A	-		7.47e-20	0	63243.3	-0.410646	-2.73613	1.46968	+	10.2869	10.0557	10.4045	10.2766	9.80451	9.80393	9.6227	9.83832	20	21	20	20	20	19	20	20
O95873	C6orf47	Uncharacterized protein C6orf47	-		5.08e-10	0	31709.9	-0.289161	-1.10094	0.50429		9.44896	8.85514	9.02354	9.06178	8.26543	8.54059	8.78736	8.59748	3	3	3	4	3	4	3	3
O95881	TXNDC12	Thioredoxin domain-containing protein 12	-		4.91e-13	0	19205.8	-0.00167103	-0.00885109	0.0029524		12.349	12.9403	12.2379	12.8964	12.6357	12.5767	12.6049	12.649	5	5	5	5	5	4	5	5
O95905;O95905-3	ECD	Protein ecdysoneless homolog;Isoform 3 of Protein ecdysoneless homolog	-		3.94e-19	0	NaN	-0.117474	-0.477423	0.187117		9.77762	9.33159	9.7211	8.8077	9.28291	9.4666	9.22819	9.10534	11	9	12	8	9	10	10	9
O95926	SYF2	Pre-mRNA-splicing factor SYF2	-		1.16e-16	0	28722.4	-0.0354024	-0.123234	0.0428976		8.1475	7.75668	7.9515	8.29726	8.01911	8.45705	7.2969	8.24306	5	5	5	6	5	4	5	4
O95965	ITGBL1	Integrin beta-like protein 1	-		1.36e-19	0	53921.4	-1.94063	-7.13272	3.4175	+	10.2072	10.766	9.54571	10.3265	10.1345	8.31516	8.05424	8.39672	21	21	20	21	20	17	17	19
O95967	EFEMP2	EGF-containing fibulin-like extracellular matrix protein 2	-		8.5e-25	0	49405.5	0.043907	0.200479	0.0717431		8.88861	9.45703	8.54992	8.69549	9.10961	8.86082	9.10113	8.99016	13	12	9	9	13	12	11	11
O95980	RECK	Reversion-inducing cysteine-rich protein with Kazal motifs	-		4.77e-29	0	106457	-0.493887	-0.926471	0.408995		12.1006	11.5186	12.7822	12.6899	10.6285	11.4233	11.4867	11.4402	52	44	50	52	43	47	45	46
O95983;O95983-2	MBD3	Methyl-CpG-binding domain protein 3;Isoform 2 of Methyl-CpG-binding domain protein 3	-		1.27e-15	0	NaN	0.348254	0.755429	0.320038		8.03626	6.89448	7.69591	6.80223	8.214	8.31618	8.11331	7.20101	3	2	3	2	2	2	2	2
O95985;O95985-2;O95985-3	TOP3B	DNA topoisomerase 3-beta-1;Isoform 2 of DNA topoisomerase 3-beta-1;Isoform 3 of DNA topoisomerase 3-beta-1	-		1.27e-19	0	NaN	-0.0132053	-0.0897288	0.030853		8.06524	7.69371	7.75927	7.67619	8.2241	7.87871	7.85969	7.87309	11	11	8	12	9	10	9	7
O95989	NUDT3	Diphosphoinositol polyphosphate phosphohydrolase 1	-		2.39e-27	0	19471	-0.409441	-4.43222	2.35531	+	10.6918	10.557	10.8988	10.517	10.6575	10.2011	10.3182	10.2456	5	5	5	5	5	5	5	5
O95999	BCL10	B-cell lymphoma/leukemia 10	-		1.59e-14	0	26251.6	-0.377901	-2.00821	1.03914		10.4127	10.306	10.6534	10.3694	9.8355	9.89633	9.81876	10.0974	12	11	11	10	11	10	9	10
O96000	NDUFB10	NADH dehydrogenase [ubiquinone] 1 beta subcomplex subunit 10	+	CI	1.47e-21	0	20776.7	-0.7625	-9.00857	3.98002	+	11.5681	11.5673	11.804	11.4135	11.6424	10.8285	10.8507	10.8306	12	12	12	12	12	12	11	11
O96005	CLPTM1	Cleft lip and palate transmembrane protein 1	-		1.1e-26	0	76096.7	0.104235	1.11358	0.511348		11.0038	10.8931	11.092	10.7165	11.0773	11.0264	11.0771	11.0788	18	18	18	18	19	18	16	17
O96007	MOCS2	Molybdopterin synthase catalytic subunit	-		1.24e-13	0	20944	0.204884	1.42718	0.691579		9.5979	9.39107	9.67664	9.67836	9.19261	9.76257	9.84412	9.52992	8	8	8	8	8	8	8	8
O96008	TOMM40	Mitochondrial import receptor subunit TOM40 homolog	+		1.52e-13	0	37893.1	0.40158	2.77973	1.49474	+	11.5664	11.2047	11.5414	11.1315	11.5686	11.6299	11.8526	11.9299	11	12	12	12	11	13	12	11
O96011;O96011-2	PEX11B	Peroxisomal membrane protein 11B;Isoform 2 of Peroxisomal membrane protein 11B	+		1.46e-16	0	NaN	-0.0558479	-0.404884	0.155149		10.2392	10.3057	10.7252	10.4376	10.1483	10.3958	10.3151	10.2352	13	13	14	13	13	14	14	14
O96013	PAK4	Serine/threonine-protein kinase PAK 4	-		9.23e-21	0	64072	-0.088228	-0.51094	0.202287		9.6948	9.19048	9.23031	8.97785	9.54774	9.21563	9.27041	9.23398	18	17	19	18	18	16	17	19
O96018	APBA3	Amyloid-beta A4 precursor protein-binding family A member 3	-		1.15e-19	0	61454.1	-0.0755229	-0.615185	0.251018		9.20837	9.07312	9.16351	8.73944	8.93108	8.96896	8.82874	9.04504	4	5	3	4	4	3	3	3
O96019	ACTL6A	Actin-like protein 6A	-		9.39e-20	0	47461	0.067374	0.796361	0.340876		11.3831	11.1571	11.2945	11.0726	11.2963	11.2482	11.2554	11.4206	16	14	14	13	14	13	15	14
O96028	NSD2	Histone-lysine N-methyltransferase NSD2	-		1.64e-14	0	152258	-0.577625	-1.80398	0.836948		7.58503	NaN	7.39229	NaN	7.62348	7.34234	6.33821	7.18738	7	0	4	0	6	6	4	3
P00156	MT-CYB	Cytochrome b	+	CIII	4.93e-15	0	42717.6	-0.0188393	-0.0812741	0.0278586		9.48903	9.66633	10.1699	9.47801	9.85955	9.73596	9.33663	10.0686	2	2	2	2	2	2	2	2
P00167;P00167-2	CYB5A	Cytochrome b5;Isoform 2 of Cytochrome b5	-		7.53e-19	0	NaN	0.254297	0.568031	0.228691		10.9663	10.4712	11.7066	12.3965	11.25	11.511	11.4537	11.8726	6	7	6	7	7	6	6	7
P00325	ADH1B	All-trans-retinol dehydrogenase [NAD(+)] ADH1B	-		2.87e-21	0	39854.5	2.83473	8.18444	2.41836	+	7.72313	NaN	NaN	8.64744	NaN	11.0557	10.9649	11.0395	6	0	0	9	0	15	14	14
P00338	LDHA	L-lactate dehydrogenase A chain	-		1.9e-13	0	36688.7	-0.0377131	-0.30439	0.112882		16.1709	15.8497	16.1625	16.3109	15.8635	16.0684	16.0549	15.9781	32	32	30	31	32	32	32	31
P00352	ALDH1A1	Retinal dehydrogenase 1	-		5.5e-16	0	54861.8	-0.454624	-0.175043	0.0593872		NaN	NaN	NaN	14.3381	7.3731	10.2643	10.4589	10.4798	0	0	0	34	2	24	25	25
P00367	GLUD1	Glutamate dehydrogenase 1, mitochondrial	+		3.09e-17	0	61397.9	-0.405198	-1.29606	0.615156		13.7786	13.2229	14.4238	13.1015	13.5774	13.2127	13.2221	13.2121	30	29	31	29	30	30	29	29
P00374	DHFR	Dihydrofolate reductase	-		6.9e-15	0	21452.7	-0.155188	-0.250967	0.0914008		10.3281	8.83956	10.9285	8.54556	9.08608	9.58697	9.36045	9.22366	7	5	8	2	7	6	7	6
P00387;P00387-2;P00387-3	CYB5R3	NADH-cytochrome b5 reductase 3;Isoform 2 of NADH-cytochrome b5 reductase 3;Isoform 3 of NADH-cytochrome b5 reductase 3	+		1.97e-15	0	NaN	-0.294555	-2.3317	1.23281		13.9641	14.085	14.4623	14.2441	13.9787	13.9069	13.8425	13.8074	27	26	25	26	26	25	26	26
P00390;P00390-2	GSR	Glutathione reductase, mitochondrial;Isoform Cytoplasmic of Glutathione reductase, mitochondrial	+		1.08e-16	0	NaN	0.586631	3.43245	1.85607	+	11.4062	11.1589	11.5016	11.6954	10.9759	11.9243	11.9966	11.8818	17	19	17	19	17	19	17	18
P00395	MT-CO1	Cytochrome c oxidase subunit 1	+	CIV	3.48e-16	0	57041.4	-0.874388	-3.6434	1.96694	+	9.80452	10.3345	10.0897	9.58914	10.0989	9.42437	9.23706	8.66543	3	3	3	3	3	3	3	3
P00403	MT-CO2	Cytochrome c oxidase subunit 2	+	CIV	5.15e-20	0	25565	-1.18874	-5.31307	2.74302	+	14.1252	14.309	14.6791	13.664	14.2332	12.9015	13.0021	13.1366	7	6	7	6	7	6	6	7
P00414	MT-CO3	Cytochrome c oxidase subunit 3	+	CIV	7.7e-26	0	29950.8	-1.07701	-3.809	2.05189	+	9.49015	10.3874	10.167	9.69854	10.3262	8.69311	9.35545	8.76197	2	2	1	2	2	2	2	2
P00441	SOD1	Superoxide dismutase [Cu-Zn]	+		1.02e-15	0	15935.7	-0.0519359	-0.445011	0.172685		13.0294	13.0028	13.3127	13.439	13.0756	13.1226	13.1626	13.0747	11	11	11	11	10	11	12	11
P00491	PNP	Purine nucleoside phosphorylase	-		6.59e-22	0	32117.9	0.547272	2.08819	1.08723		10.6938	11.8285	11.5763	11.1277	11.154	11.8542	11.8141	11.8018	18	20	19	20	20	20	20	20
P00492	HPRT1	Hypoxanthine-guanine phosphoribosyltransferase	-		3.56e-18	0	24579.4	0.09485	1.44487	0.701977		11.6868	11.5343	11.6778	11.5485	11.7578	11.8149	11.6641	11.7286	11	11	11	11	11	11	11	11
P00505	GOT2	Aspartate aminotransferase, mitochondrial	+		6.76e-18	0	47517.6	0.107684	1.25479	0.591394		12.9234	13.0013	13.0657	12.7411	13.0706	13.1418	13.0188	13.0438	28	28	27	28	28	28	30	28
P00519;P00519-2	ABL1	Tyrosine-protein kinase ABL1;Isoform IB of Tyrosine-protein kinase ABL1	-		9.63e-14	0	NaN	0.268113	2.8337	1.5256	+	8.23029	8.05078	8.12806	8.22818	7.97594	8.31047	8.57513	8.28669	16	10	13	14	13	14	11	10
P00533	EGFR	Epidermal growth factor receptor	-		1.86e-25	0	134277	-0.559225	-1.38261	0.665455		11.1458	9.42309	10.6533	10.7655	10.0436	9.89803	9.79527	9.84779	43	37	39	42	40	40	38	40
P00558	PGK1	Phosphoglycerate kinase 1	-		3.28e-19	0	44614.7	0.476544	4.16831	2.22991	+	14.194	14.3852	14.074	14.5387	14.1439	14.7368	14.774	14.7202	43	43	42	43	40	43	45	42
P00568	AK1	Adenylate kinase isoenzyme 1	-		3.77e-18	0	21634.8	0.0259381	0.216819	0.0780359		13.0072	13.1498	13.3209	12.933	12.8042	13.0344	13.0772	13.0953	16	15	15	15	15	15	16	15
P00734	F2	Prothrombin	-		9.1e-26	0	70036.9	0.212074	0.590626	0.239332		7.68854	8.90017	7.94696	8.80351	7.69418	8.3686	8.36977	8.51787	4	5	5	5	4	5	5	5
P00747	PLG	Plasminogen	-		1.52e-26	0	90569	0.422875	1.73137	0.872568		8.74333	8.60025	9.00829	8.54562	9.53762	9.22473	9.38995	9.31501	1	3	3	3	3	3	3	3
P00749;P00749-2	PLAU	Urokinase-type plasminogen activator;Isoform 2 of Urokinase-type plasminogen activator	-		1.16e-19	0	NaN	-0.794868	-1.28484	0.59321		9.23489	7.37105	9.02793	7.92899	NaN	7.28497	8.36933	7.13324	5	1	4	4	0	3	3	4
P00750;P00750-3	PLAT	Tissue-type plasminogen activator;Isoform 3 of Tissue-type plasminogen activator	-		1.79e-08	0	NaN	-0.994577	-5.41523	1.90828	+	9.0299	NaN	8.57106	NaN	NaN	7.89864	7.79994	7.71913	6	0	6	0	0	2	4	4
P00813	ADA	Adenosine deaminase	-		6.17e-20	0	40764.4	1.26021	2.44196	1.29811		11.1396	10.9028	9.97578	10.376	8.95346	11.6018	11.4763	11.5112	16	16	14	18	15	18	19	13
P00966	ASS1	Argininosuccinate synthase	-		5.13e-24	0	46530.4	-0.65665	-1.72325	0.867695		12.8066	13.6177	13.8784	12.2847	13.2727	12.5643	12.464	12.5179	24	25	24	23	25	23	25	23
P01008	SERPINC1	Antithrombin-III	-		4.18e-14	0	52602.4	0.99732	3.25732	1.76178	+	12.5862	11.7259	12.8552	11.8366	11.9308	13.3496	13.0437	13.1594	6	6	5	6	6	6	7	7
P01023	A2M	Alpha-2-macroglobulin	-		6.61e-11	0	163291	0.864089	1.69602	0.851365		16.5441	15.7274	16.8067	14.9667	17.0306	17.0833	17.0907	17.0636	8	6	7	12	8	7	7	7
P01024	C3	Complement C3	-		3.36e-17	0	187148	0.31284	1.81485	0.922745		9.61963	9.44343	9.85829	9.71655	9.16222	9.72794	9.8619	10.0288	4	6	4	8	5	7	8	7
P01033	TIMP1	Metalloproteinase inhibitor 1	-		9.27e-17	0	23170.9	-0.780705	-18.0761	5.73407	+	12.2475	12.2118	12.1373	12.1453	12.0801	11.3898	11.3384	11.4229	8	8	8	8	8	8	8	8
P01034	CST3	Cystatin-C	-		1.82e-13	0	15799.2	-0.344336	-2.8968	1.56148	+	10.9956	11.223	11.4992	11.249	11.0961	10.7704	10.9312	10.9031	4	4	5	4	5	5	4	4
P01111	NRAS	GTPase NRas	-		2.7e-15	0	21229.2	0.0832649	0.961015	0.427528		11.4329	11.7205	11.4691	11.6969	11.7001	11.7035	11.7298	11.6282	10	10	9	10	9	9	9	9
P01112	HRAS	GTPase HRas	-		2.48e-19	0	21298.1	-0.247564	-1.56576	0.773547		11.4504	10.946	11.4491	10.9974	11.0878	10.8035	10.929	11.0832	2	2	2	2	2	2	2	2
P01116-2	KRAS	Isoform 2B of GTPase KRas	-		1.8e-19	0	21424.5	-0.0225855	-0.126761	0.044182		10.0626	10.4462	10.1885	10.056	10.7364	10.1864	10.3704	10.2692	5	5	5	5	5	5	5	5
P01130;P01130-3	LDLR	Low-density lipoprotein receptor;Isoform 3 of Low-density lipoprotein receptor	-		9.07e-24	0	NaN	0.664839	4.45876	2.36767	+	10.4015	10.1634	10.3863	10.0696	9.79958	10.799	10.8691	10.8186	22	21	19	21	19	22	22	22
P01137	TGFB1	Transforming growth factor beta-1 proprotein	-		2.21e-27	0	44341.2	0.108876	0.246606	0.0896779		9.27942	10.2799	8.33477	9.18257	9.75025	9.73634	9.30814	9.37827	11	11	7	11	11	11	10	11
P01889	HLA-B	HLA class I histocompatibility antigen, B alpha chain	-		4.85e-12	0	40460.1	-1.0346	-1.57412	0.778521		12.2418	11.756	11.1129	11.6393	13.9802	11.1454	11.0301	11.1588	7	7	6	3	4	2	3	3
P01893	HLA-H	Putative HLA class I histocompatibility antigen, alpha chain H			3.99e-21	0	40891.9	-1.53684	-1.30268	0.618981		10.2556	14.6878	9.91037	10.6473	12.2284	10.3476	9.81441	9.86515	2	1	2	1	1	1	1	1
P02042;P68871	HBD;HBB	Hemoglobin subunit delta;Hemoglobin subunit beta	-		7.09e-12	0	NaN	0.0653812	0.134399	0.0465642		NaN	10.5618	10.7163	11.5679	9.70279	11.1192	10.4022	10.5863	0	2	2	2	2	2	2	2
P02452	COL1A1	Collagen alpha-1(I) chain	-		3.16e-23	0	138941	1.47079	1.16921	0.542629		13.0679	14.8221	9.96112	15.1685	14.2378	14.7918	14.9578	15.0172	74	85	53	84	81	84	84	83
P02458	COL2A1	Collagen alpha-1(II) chain	-		1.42e-16	0	141785	1.20074	1.0974	0.502319		13.3299	14.2866	9.99454	14.335	14.027	14.5218	14.3303	14.334	8	9	6	10	7	11	11	11
P02461	COL3A1	Collagen alpha-1(III) chain	-		1.8e-27	0	138564	1.75377	1.63173	0.812885		10.9859	12.0781	8.31393	13.101	11.6878	12.9476	12.9893	13.0245	47	55	23	58	55	60	59	58
P02462	COL4A1	Collagen alpha-1(IV) chain	-		4.79e-20	0	160611	1.23598	2.78449	1.41233	+	9.05122	10.8178	NaN	9.74066	9.51415	11.0829	10.9536	11.0143	2	10	0	10	10	10	10	10
P02511	CRYAB	Alpha-crystallin B chain	-		8.57e-28	0	20158.9	0.562472	1.7369	0.87589		13.3242	13.8948	14.4488	14.5507	13.5429	14.5742	14.5326	14.4374	14	15	15	15	14	15	17	14
P02545	LMNA	Prelamin-A/C	-		6.24e-23	0	74139.5	-0.234277	-2.3844	1.26408		16.205	16.0681	16.4703	16.0774	16.1814	15.9504	16.0086	15.9394	75	75	75	73	74	74	76	75
P02545-2	LMNA	Isoform C of Prelamin-A/C	-		6.77e-32	0	65134.8	0.00919418	0.175553	0.0622717		13.9572	14.1176	14.0056	14.0281	14.018	13.9275	14.0946	14.0814	2	2	1	2	2	2	2	2
P02649	APOE	Apolipoprotein E	-		1.7e-14	0	36154.1	2.1786	4.76711	2.50813	+	9.16003	9.28746	9.50859	10.5268	8.40558	11.4746	11.5695	11.6248	12	2	3	2	5	16	16	15
P02751-1	FN1	Isoform 1 of Fibronectin	-		1.06e-20	0	262625	0.129783	0.222861	0.0803797		13.591	14.3933	11.9253	14.1849	13.2512	13.5543	13.6166	13.6259	103	107	93	107	102	107	107	105
P02765	AHSG	Alpha-2-HS-glycoprotein	-		3.57e-10	0	39340.7	0.444464	1.76297	0.891548		12.4106	11.541	12.0568	12.4901	11.7194	12.6041	12.3919	12.4681	3	3	3	3	3	3	3	3
P02771	AFP	Alpha-fetoprotein	-		3.36e-11	0	68677.6	0.124554	0.376306	0.139184		NaN	8.75849	8.08526	9.1836	NaN	8.68963	8.96864	8.74275	0	1	2	3	0	2	1	1
P02774;P02774-3	GC	Vitamin D-binding protein;Isoform 3 of Vitamin D-binding protein	-		1.61e-16	0	NaN	0.279449	0.699614	0.28788		NaN	6.8892	7.74532	8.38891	8.01925	8.08933	8.2826	7.74843	0	1	1	2	2	2	2	2
P02786	TFRC	Transferrin receptor protein 1	-		3.52e-30	0	84871.4	0.004975	0.0274126	0.0092086		12.0295	12.0295	11.4251	12.2346	11.9362	11.9555	11.9613	11.8912	39	38	37	38	38	38	38	37
P02787	TF	Serotransferrin	-		6.49e-06	0	77063.9	0.336139	1.12782	0.519325		7.92953	9.00064	8.26074	8.67468	7.99828	9.03806	8.57748	8.51119	1	2	1	1	1	2	2	1
P02788;P02788-2	LTF	Lactotransferrin;Isoform DeltaLf of Lactotransferrin	-		2.76e-07	0	NaN	0.159736	1.86452	0.952633		13.3899	13.4771	13.1784	13.4595	13.2204	13.4612	13.4826	13.5705	2	2	2	2	2	2	2	2
P02792	FTL	Ferritin light chain	-		2.48e-20	0	20019.7	0.859939	2.03124	1.053		10.4129	10.9794	11.8146	11.8238	10.3985	11.9223	11.9168	11.9983	10	10	11	11	10	10	11	11
P02794	FTH1	Ferritin heavy chain	+		2.94e-16	0	21225.6	0.575894	1.64733	0.822206		12.0377	12.6789	13.2881	13.2871	12.2067	13.2547	13.2601	13.312	15	14	14	15	14	14	16	15
P02795	MT2A	Metallothionein-2	-		1.64e-20	0	6042.16	-0.42293	-0.877167	0.382859		14.4731	13.4714	15.5063	15.1729	14.3033	13.9201	14.3019	14.2654	5	4	5	5	5	4	5	5
P03886	MT-ND1	NADH-ubiquinone oxidoreductase chain 1			5.59e-17	0	35660.6	-1.30675	-6.4094	3.16728	+	10.6718	10.5703	11.1873	10.464	10.6825	9.73134	9.2216	9.2724	2	2	2	2	2	2	2	2
P03905	MT-ND4	NADH-ubiquinone oxidoreductase chain 4	+	CI	2.22e-18	0	51580.9	-0.966396	-6.61204	3.23956	+	10.0994	10.0989	10.5353	10.2133	10.2534	9.10929	9.16611	9.54563	4	4	5	5	4	3	3	3
P03915	MT-ND5	NADH-ubiquinone oxidoreductase chain 5	+	CI	5.84e-14	0	67026.5	-1.25887	-9.53932	4.12065	+	9.66674	9.94543	9.86241	9.78647	10.1306	8.76726	8.40145	8.68968	5	6	6	5	5	3	4	2
P03956	MMP1	Interstitial collagenase	-		6.48e-16	0	54006.9	-0.0668906	-0.0467011	0.0158027		9.90966	6.45129	9.58334	5.56163	11.139	8.67303	8.18243	8.53084	17	4	16	2	19	12	9	13
P04040	CAT	Catalase	+		2.23e-21	0	59756.2	0.299738	0.888051	0.388596		11.1651	10.7819	11.9518	11.4551	10.5143	11.4563	11.418	11.5458	29	30	30	30	29	30	31	30
P04049;P04049-2	RAF1	RAF proto-oncogene serine/threonine-protein kinase;Isoform 2 of RAF proto-oncogene serine/threonine-protein kinase	-		9.37e-27	0	NaN	0.234163	2.03368	1.05447		10.0996	9.71927	10.2259	9.96816	10.0888	10.2917	10.2513	10.2205	18	18	19	18	17	19	19	18
P04062;P04062-2;P04062-4	GBA	Lysosomal acid glucosylceramidase;Isoform Short of Lysosomal acid glucosylceramidase;Isoform 4 of Lysosomal acid glucosylceramidase	-		1.4e-18	0	NaN	-0.567931	-4.23396	2.26152	+	13.6376	13.6939	13.9531	13.5672	13.3331	13.0922	13.0327	13.0821	23	22	23	23	22	21	21	20
P04066	FUCA1	Tissue alpha-L-fucosidase	-		1.16e-12	0	53688.8	-0.703266	-2.01101	1.04083		8.65596	8.37294	9.28285	9.81229	8.82985	8.53952	8.14339	8.17963	7	5	9	8	4	5	5	4
P04075	ALDOA	Fructose-bisphosphate aldolase A	-		1.3e-28	0	39420	0.392404	2.43166	1.29203		15.3814	15.5067	15.0752	15.7878	15.2653	15.7893	15.859	15.7388	39	38	37	39	39	39	41	38
P04080	CSTB	Cystatin-B	-		8.64e-12	0	11139.6	0.13758	0.96455	0.429434		13.9656	14.1834	14.331	14.2164	13.7417	14.2559	14.1468	14.2729	6	6	6	6	6	6	6	6
P04083	ANXA1	Annexin A1	-		5.69e-16	0	38714.2	-0.0636509	-0.330249	0.123529		15.7321	15.1296	15.9595	15.4577	15.3879	15.4714	15.5275	15.4102	35	34	32	34	33	34	35	33
P04114	APOB	Apolipoprotein B-100	-		2.04e-18	0	515605	1.285	4.39833	2.33946	+	11.9878	11.327	12.0165	12.5133	11.4053	13.1687	13.1024	13.1338	13	10	12	14	10	14	15	12
P04150;P04150-2	NR3C1	Glucocorticoid receptor;Isoform Beta of Glucocorticoid receptor	-		1.58e-28	0	NaN	-0.150561	-0.526132	0.209245		10.3422	9.95222	11.0504	10.4062	9.82555	10.1525	10.1684	10.1734	29	26	28	27	29	27	28	27
P04156	PRNP	Major prion protein	-		1.09e-16	0	27661.2	-1.26875	-3.2131	1.73766	+	11.3607	11.3669	10.4433	11.7326	12.2271	10.0517	10.0913	10.329	7	8	4	8	8	5	5	6
P04179	SOD2	Superoxide dismutase [Mn], mitochondrial	+		1.11e-15	0	24750.1	1.29871	3.16677	1.71224	+	12.2376	11.2906	12.6811	12.0879	11.0249	13.1975	13.1483	13.1436	12	13	14	13	12	14	14	14
P04181	OAT	Ornithine aminotransferase, mitochondrial	+		5.71e-18	0	48534.8	-0.301665	-1.80705	0.918049		12.632	12.6797	12.7191	12.039	12.4539	12.2282	12.1777	12.2033	26	25	27	24	27	26	26	25
P04183	TK1	Thymidine kinase, cytosolic	-		7.76e-17	0	25468.7	0.307966	0.485722	0.19085		9.50809	8.41999	9.32877	6.84399	8.74405	8.83197	8.77322	9.02564	11	7	12	4	10	12	10	9
P04216	THY1	Thy-1 membrane glycoprotein	-		1.33e-19	0	17934.7	-0.0776883	-0.247846	0.0901671		15.1848	15.4791	14.9564	16.0707	14.8221	15.4699	15.2239	14.981	5	5	4	5	5	5	5	5
P04406	GAPDH	Glyceraldehyde-3-phosphate dehydrogenase	mito-interacting		5.04e-21	0	36053.2	0.179796	2.71632	1.45827	+	16.0445	16.1348	15.8978	16.1	16.0181	16.2862	16.2529	16.1174	32	32	30	30	31	31	32	32
P04406-2	GAPDH	Isoform 2 of Glyceraldehyde-3-phosphate dehydrogenase	mito-interacting		6.67e-21	0	31547.9	-0.201863	-0.68792	0.286341		8.52057	9.11336	8.15995	8.79844	9.02522	8.77279	8.76123	8.03092	2	2	2	2	2	2	2	2
P04424	ASL	Argininosuccinate lyase	-		6.93e-18	0	51658	-0.133437	-0.490971	0.193219		11.6255	11.7012	11.9549	11.6133	10.757	11.468	11.3643	11.3585	26	24	24	25	23	25	24	23
P04439	HLA-A	HLA class I histocompatibility antigen, A alpha chain	-		4e-17	0	40840.7	-0.540771	-2.78336	1.49682	+	13.2559	12.6599	13.4096	12.9265	13.3861	12.6289	12.565	12.5666	17	19	23	19	11	19	19	19
P04626;P04626-4;P04626-5	ERBB2	Receptor tyrosine-protein kinase erbB-2;Isoform 4 of Receptor tyrosine-protein kinase erbB-2;Isoform 5 of Receptor tyrosine-protein kinase erbB-2	-		5.21e-24	0	NaN	-0.121987	-0.770443	0.327647		8.31013	8.11336	8.69268	8.02961	8.16616	8.12753	8.08088	8.21279	14	11	14	13	14	11	13	14
P04632	CAPNS1	Calpain small subunit 1	-		8.04e-18	0	28315.7	-0.0910374	-0.883485	0.386187		14.1633	13.9523	14.245	14.0252	13.8132	13.9763	13.9644	13.9056	17	17	17	16	16	17	17	16
P04792	HSPB1	Heat shock protein beta-1	-		1.26e-19	0	22782.5	0.246441	0.748673	0.316628		15.0901	15.9838	14.6789	15.8721	15.5907	15.6498	15.7798	15.6391	22	23	22	21	22	22	22	23
P04818	TYMS	Thymidylate synthase	-		5.39e-17	0	35716	0.295129	0.371665	0.140913		10.8806	9.31637	10.7036	7.59842	10.0319	9.93863	9.95196	10.1133	12	10	11	9	11	11	10	11
P04843	RPN1	Dolichyl-diphosphooligosaccharide--protein glycosyltransferase subunit 1	-		1.09e-21	0	68569.4	-0.183035	-1.7268	0.869824		14.2252	14.5916	14.1276	14.2912	14.3016	14.1844	14.0735	14.1153	37	38	37	37	37	36	39	35
P04844;P04844-2	RPN2	Dolichyl-diphosphooligosaccharide--protein glycosyltransferase subunit 2;Isoform 2 of Dolichyl-diphosphooligosaccharide--protein glycosyltransferase subunit 2	-		1.01e-22	0	NaN	-0.112633	-0.815826	0.350889		13.4015	13.7962	13.167	13.4981	13.5731	13.3696	13.4048	13.3493	25	29	27	28	26	29	25	25
P04899	GNAI2	Guanine nucleotide-binding protein G(i) subunit alpha-2	-		3.59e-26	0	40450.9	0.0516959	0.859863	0.373777		13.5166	13.7712	13.638	13.5903	13.6965	13.7048	13.7238	13.6541	22	22	22	23	22	21	23	23
P04920;P04920-2;P04920-3	SLC4A2	Anion exchange protein 2;Isoform B1 of Anion exchange protein 2;Isoform 3 of Anion exchange protein 2	-		3.15e-22	0	NaN	0.0882332	0.298791	0.110599		9.94034	10.1148	10.5122	9.40852	9.38024	10.0012	9.78318	10.094	19	16	18	17	17	19	20	16
P05023;P05023-4	ATP1A1	Sodium/potassium-transporting ATPase subunit alpha-1;Isoform 4 of Sodium/potassium-transporting ATPase subunit alpha-1	-		4.84e-28	0	NaN	0.00517006	0.0288922	0.00971107		12.9761	12.7086	13.2775	13.0205	12.5001	12.9012	12.9237	12.8803	52	51	51	50	50	52	50	51
P05026;P05026-2	ATP1B1	Sodium/potassium-transporting ATPase subunit beta-1;Isoform 2 of Sodium/potassium-transporting ATPase subunit beta-1	-		1.28e-17	0	NaN	0.649284	3.75222	2.02296	+	10.7396	10.4245	10.9835	10.9222	10.3406	11.3139	11.311	11.3692	10	10	9	10	10	10	11	11
P05067;P05067-9	APP	Amyloid-beta precursor protein;Isoform L-APP752 of Amyloid-beta precursor protein	-		2.45e-14	0	NaN	0.508455	1.50985	0.740349		10.604	10.7898	11.9694	10.7852	10.7102	11.5196	11.4031	11.5178	28	26	32	26	29	26	29	29
P05090	APOD	Apolipoprotein D	-		6e-09	0	21275.6	-0.924031	-2.33283	1.09689		9.32071	NaN	8.46446	9.04692	NaN	7.93691	7.53783	8.58525	4	0	3	3	0	3	2	4
P05091	ALDH2	Aldehyde dehydrogenase, mitochondrial	+		1e-18	0	56381.3	-0.183712	-0.759755	0.322227		11.272	12.3751	11.5738	11.6878	11.6792	11.57	11.4854	11.5462	26	27	25	28	25	25	27	26
P05106	ITGB3	Integrin beta-3	-		1.95e-22	0	87057.8	2.15509	4.13481	2.21367	+	8.93967	7.87146	9.8594	8.5454	7.7001	10.6473	10.7894	10.7783	22	16	23	22	14	26	26	24
P05114	HMGN1	Non-histone chromosomal protein HMG-14	-		6.7e-14	0	10658.9	0.0686443	0.303471	0.112507		10.0057	9.92637	10.6939	10.396	10.1025	10.1352	10.1114	10.634	8	8	8	8	8	8	8	8
P05120	SERPINB2	Plasminogen activator inhibitor 2	-		1.68e-23	0	46596.2	4.18483	4.39954	2.34002	+	11.1792	7.07458	10.6593	9.62632	9.15457	13.6707	13.7329	13.7672	18	9	16	12	13	24	22	23
P05121	SERPINE1	Plasminogen activator inhibitor 1	-		5.08e-18	0	45060	1.44676	8.74806	3.9083	+	11.9449	11.496	11.2676	11.3571	11.3132	12.9557	12.8765	12.9354	17	15	16	18	17	19	19	18
P05141	SLC25A5	ADP/ATP translocase 2	+		1.12e-18	0	32852.2	-0.156787	-1.28258	0.607375		13.9096	13.8496	13.8651	13.4178	13.8667	13.6187	13.6429	13.6133	7	7	7	7	7	7	7	7
P05155;P05155-3	SERPING1	Plasma protease C1 inhibitor;Isoform 3 of Plasma protease C1 inhibitor	-		3.77e-17	0	NaN	0.407135	0.784957	0.329733		9.96918	NaN	9.15096	10.6784	8.73227	10.2016	10.0513	9.86665	9	0	8	10	4	9	10	8
P05161	ISG15	Ubiquitin-like protein ISG15	-		9.59e-19	0	17887.5	0.146716	0.775569	0.330254		10.4655	10.9732	10.3782	10.5903	10.3033	10.9522	10.6587	10.4555	7	6	5	7	6	6	7	7
P05165;P05165-2	PCCA	Propionyl-CoA carboxylase alpha chain, mitochondrial;Isoform 2 of Propionyl-CoA carboxylase alpha chain, mitochondrial	+		7.21e-38	0	NaN	-0.371676	-1.47353	0.718873		9.1607	8.95135	9.90722	8.81416	9.16253	8.8235	8.86053	8.79852	21	18	22	19	20	19	19	20
P05166;P05166-2	PCCB	Propionyl-CoA carboxylase beta chain, mitochondrial;Isoform 2 of Propionyl-CoA carboxylase beta chain, mitochondrial	+		2.76e-21	0	NaN	-0.332312	-1.14817	0.530761		9.23365	9.20035	10.2347	8.99263	9.46783	9.13982	9.00822	9.13251	18	21	23	17	20	17	19	20
P05198	EIF2S1	Eukaryotic translation initiation factor 2 subunit 1	-		2.04e-20	0	36112.2	0.257123	3.90773	2.10165	+	12.7338	12.7756	12.5017	12.7246	12.7044	12.9419	12.9106	12.983	36	35	33	35	35	34	36	34
P05204	HMGN2	Non-histone chromosomal protein HMG-17	-		3.83e-19	0	9392.67	-0.211662	-1.2893	0.611251		10.9925	10.6197	10.301	10.5528	10.8002	10.3709	10.5858	10.368	3	3	3	3	3	3	3	3
P05362	ICAM1	Intercellular adhesion molecule 1	-		4.06e-20	0	57825.2	1.68063	1.891	0.968578		6.54353	9.65201	7.05213	9.54257	7.13529	9.63192	9.61382	9.75147	8	13	5	14	3	14	13	13
P05386	RPLP1	60S acidic ribosomal protein P1	-		1.77e-07	0	11513.9	0.481135	2.39285	1.26908		10.2211	10.7964	9.98312	10.6649	10.2892	10.9369	10.7974	10.8819	3	3	3	4	3	4	3	3
P05387	RPLP2	60S acidic ribosomal protein P2	-		2.11e-14	0	11664.9	0.113494	0.509922	0.201823		14.0324	14.3892	13.573	14.5146	14.0944	14.1141	14.2935	14.2949	10	10	10	10	10	10	10	10
P05388	RPLP0	60S acidic ribosomal protein P0	-		3.86e-32	0	34273.5	0.110079	1.5957	0.791376		14.8947	14.8617	14.6102	14.7903	14.8589	14.8954	14.903	14.9413	18	18	18	18	18	18	18	18
P05412	JUN	Transcription factor AP-1	-		9.86e-19	0	35675.6	-0.556107	-1.1242	0.517295		10.4397	9.05307	10.7983	8.96457	9.51702	9.08447	9.28769	9.22308	6	4	5	5	5	4	4	4
P05413	FABP3	Fatty acid-binding protein, heart	-		1.08e-28	0	14858	1.26473	1.23619	0.58073		12.357	10.4994	14.4	10.8158	10.3586	13.0923	12.8439	12.9165	13	12	12	13	12	13	13	13
P05455	SSB	Lupus La protein	-		1.01e-23	0	46837	0.305699	4.12286	2.20787	+	11.5095	11.3718	11.3874	11.3956	11.6331	11.8325	11.6794	11.7836	34	35	33	35	34	35	35	35
P05556	ITGB1	Integrin beta-1	-		1.94e-26	0	88415.3	-0.24358	-2.52409	1.34642	+	15.0359	14.9108	15.2076	15.0922	14.8313	14.6708	14.8481	14.7971	32	34	34	34	34	31	34	32
P05783	KRT18	Keratin, type I cytoskeletal 18	-		7.97e-20	0	48057.8	0.90824	0.926425	0.401492		6.88358	9.50301	NaN	10.5333	10.2134	10.236	10.1503	10.1885	3	18	0	23	20	21	20	21
P05997	COL5A2	Collagen alpha-2(V) chain	-		2.19e-24	0	144910	0.660342	0.7234	0.303945		9.8587	11.8256	8.15208	11.4105	11.4288	11.1272	11.2446	11.2146	31	47	13	47	43	45	41	45
P06132	UROD	Uroporphyrinogen decarboxylase	-		2.57e-20	0	40786.9	0.126223	0.933476	0.412739		11.6979	11.3805	11.6829	11.1547	11.5	11.6167	11.6267	11.5849	15	15	15	15	15	15	15	15
P06213;P06213-2	INSR	Insulin receptor;Isoform Short of Insulin receptor	-		1.45e-16	0	NaN	-0.331898	-2.39735	1.27174		8.63483	8.42422	8.66558	8.75008	8.45697	8.2124	8.01612	8.5348	4	5	4	8	7	7	5	8
P06241	FYN	Tyrosine-protein kinase Fyn	-		1.04e-23	0	60761.9	-0.16522	-0.715728	0.300118		8.25183	7.76867	8.77744	8.40574	8.38327	7.938	8.28659	8.23192	12	12	13	9	11	8	7	8
P06280	GLA	Alpha-galactosidase A	-		5.94e-12	0	48766.8	0.301418	1.27657	0.603915		8.38745	8.67508	8.08596	8.30313	9.09871	8.71079	8.87806	8.8456	6	5	6	5	6	6	5	5
P06396-2	GSN	Isoform 2 of Gelsolin	-		6.13e-19	0	80640.6	-0.120981	-0.885891	0.387456		14.6753	14.35	14.8554	14.3345	14.4427	14.356	14.4445	14.4314	42	42	41	41	42	40	42	41
P06400	RB1	Retinoblastoma-associated protein	-		1.43e-15	0	106159	-0.58045	-1.79049	0.908092		8.96673	7.9524	8.62249	7.74942	8.78437	7.88256	7.9485	7.67283	14	14	13	12	17	12	10	9
P06454;P06454-2	PTMA	Prothymosin alpha;Isoform 2 of Prothymosin alpha	-		1.1e-16	0	NaN	-0.18775	-0.868263	0.37818		15.1862	14.6207	15.2395	14.4565	15.0929	14.8232	14.6304	14.7406	8	8	8	8	8	7	8	8
P06493	CDK1	Cyclin-dependent kinase 1	-		1.6e-16	0	34095.4	-0.0783952	-0.12663	0.0441342		10.8556	9.63834	10.453	8.21995	10.3291	9.91796	9.81417	9.73028	16	15	15	9	15	15	16	15
P06576	ATP5F1B	ATP synthase subunit beta, mitochondrial	+	CV	2.26e-23	0	56559.9	0.00162366	0.0245712	0.00824522		14.5396	14.6072	14.8232	14.5914	14.5921	14.6306	14.6237	14.6426	26	26	26	28	26	27	27	27
P06703	S100A6	Protein S100-A6	-		3.66e-14	0	10179.7	-0.926691	-6.2504	3.10931	+	15.1362	15.4288	15.7954	15.4034	15.2837	14.4449	14.5532	14.4503	3	3	3	3	3	3	3	3
P06730;P06730-2;P06730-3	EIF4E	Eukaryotic translation initiation factor 4E;Isoform 2 of Eukaryotic translation initiation factor 4E;Isoform 3 of Eukaryotic translation initiation factor 4E	-		1.24e-10	0	NaN	-0.0944174	-2.20226	1.15562		13.1899	13.0867	13.2795	13.1562	13.2029	13.112	13.0848	13.069	8	8	8	7	7	7	9	8
P06733	ENO1	Alpha-enolase	-		1.2e-23	0	47169	0.233576	1.45631	0.708719		15.4742	15.6861	15	15.4754	15.4347	15.5958	15.8003	15.5469	41	40	38	38	38	41	41	40
P06733-2	ENO1	Isoform MBP-1 of Alpha-enolase	-		6.07e-12	0	36928.1	-0.615224	-2.4235	1.22287		9.75634	9.52373	NaN	9.12286	9.92555	9.08343	9.19964	8.61761	2	2	0	2	1	2	1	1
P06737;P06737-2	PYGL	Glycogen phosphorylase, liver form;Isoform 2 of Glycogen phosphorylase, liver form	-		3.35e-16	0	NaN	-0.025187	-0.06754	0.0230331		11.2325	10.3771	11.0815	11.6515	12.0269	11.3288	11.2426	11.1749	46	42	42	43	46	45	46	45
P06744	GPI	Glucose-6-phosphate isomerase	mito-interacting		2.19e-18	0	63147.1	0.199671	2.26609	1.19375		13.7505	13.6357	13.9471	13.9645	13.709	13.992	14.0257	13.9854	26	28	26	29	27	29	27	26
P06748;P06748-2	NPM1	Nucleophosmin;Isoform 2 of Nucleophosmin	-		7.52e-14	0	NaN	0.293336	1.89565	0.971382		14.268	14.5269	13.8819	14.3127	14.4661	14.5736	14.6752	14.5046	14	12	13	14	13	13	14	12
P06753	TPM3	Tropomyosin alpha-3 chain	-		1.32e-23	0	32950	0.434704	1.07285	0.488676		14.2462	15.0157	13.3108	14.8941	14.3903	14.7435	14.9146	14.7602	32	31	27	31	30	31	31	30
P06753-2	TPM3	Isoform 2 of Tropomyosin alpha-3 chain	-		2.11e-17	0	29032.6	-0.111308	-1.14002	0.526173		14.5305	14.5373	14.5381	14.6565	14.2897	14.2672	14.5328	14.3973	19	19	18	19	18	19	18	19
P06756;P06756-3	ITGAV	Integrin alpha-V;Isoform 3 of Integrin alpha-V	-		1.2e-23	0	NaN	0.457453	1.81521	0.922958		11.4829	12.1437	11.4909	12.0482	11.1439	12.0711	12.1363	12.1507	50	52	50	50	47	50	50	50
P06865	HEXA	Beta-hexosaminidase subunit alpha	-		3.94e-19	0	60702.8	-0.111057	-0.699595	0.292107		11.4528	12.038	11.9221	12.1131	12.0316	11.7993	11.7705	11.8316	18	21	18	19	21	19	21	20
P06899;P23527;P33778;Q16778	H2BC11;H2BC17;H2BC3;H2BC21	Histone H2B type 1-J;Histone H2B type 1-O;Histone H2B type 1-B;Histone H2B type 2-E	-		2.28e-07	0	NaN	-0.15099	-1.70438	0.856373		15.6125	15.3828	15.5513	15.3695	15.6571	15.2558	15.3933	15.4419	2	2	2	2	2	2	2	2
P07093	SERPINE2	Glia-derived nexin	-		2.23e-26	0	44002.2	-2.368	-5.77449	2.9288	+	13.9826	12.8501	14.6206	13.3521	14.0812	11.471	11.3821	11.3749	26	26	26	26	25	25	22	25
P07099	EPHX1	Epoxide hydrolase 1	-		4.95e-24	0	52948.9	-0.0433083	-0.183474	0.0652646		11.6417	11.6833	12.1632	12.5909	11.8475	11.9514	11.9418	11.9327	28	29	28	31	27	28	30	29
P07108	DBI	Acyl-CoA-binding protein	+		1.77e-15	0	10044.4	-0.0174071	-0.144491	0.050686		11.097	11.3243	11.0851	11.382	10.9325	11.2703	11.0472	11.1229	6	6	6	6	6	6	6	6
P07195	LDHB	L-lactate dehydrogenase B chain	+		2.67e-17	0	36638.5	0.473414	2.31338	1.22192		14.4296	13.9891	14.781	14.8396	14.6174	15.0095	15.0337	14.971	19	19	20	19	19	20	19	20
P07197	NEFM	Neurofilament medium polypeptide	-		1.24e-17	0	102472	0.500615	0.869651	0.362946		NaN	NaN	8.86165	9.5432	7.61833	9.40271	9.0096	9.11272	0	0	2	14	3	15	12	13
P07199	CENPB	Major centromere autoantigen B	-		7.21e-16	0	65171.3	-0.554992	-2.13746	1.11681		8.95369	8.10998	9.22075	8.5162	8.60586	8.14287	7.98861	8.24744	9	8	7	10	9	8	8	6
P07203	GPX1	Glutathione peroxidase 1	+		3.13e-24	0	22088.2	0.0418744	0.141876	0.049722		11.6685	11.5836	12.6532	12.0828	12.5614	12.0768	12.1822	12.1964	13	13	15	15	15	14	14	14
P07204	THBD	Thrombomodulin	-		8.99e-15	0	60329.4	-1.64903	-3.43014	1.3816	+	NaN	NaN	8.60205	8.28789	NaN	6.23467	6.68279	7.47037	0	0	2	2	0	1	2	1
P07237	P4HB	Protein disulfide-isomerase	-		6.5e-17	0	57116.4	-0.14441	-1.13995	0.526136		15.1991	15.3739	14.9241	15.4703	15.1987	15.0437	15.1535	15.0692	51	54	48	52	51	50	54	51
P07305	H1-0	Histone H1.0	-		8.39e-27	0	20862.9	-0.141806	-0.533739	0.212747		12.0533	12.4286	11.9465	12.9909	12.7406	12.3126	12.2217	12.3363	9	8	8	9	8	9	9	9
P07311	ACYP1	Acylphosphatase-1	-		7.72e-19	0	11260.8	-0.160288	-1.41844	0.686445		9.81812	9.7281	10.1739	9.70857	9.82265	9.72508	9.66071	9.68415	7	6	7	7	6	6	6	7
P07339	CTSD	Cathepsin D	-		6.61e-37	0	44552.2	-0.240055	-1.32417	0.631429		14.1172	14.9488	14.5232	14.6454	14.4361	14.2727	14.3291	14.2804	21	21	20	19	19	19	21	19
P07355	ANXA2	Annexin A2	-		2.13e-22	0	38604	0.0113146	0.150343	0.0528502		17.0069	16.9593	16.7832	17.0138	16.8009	16.8647	17.0167	16.891	44	44	43	44	44	46	45	45
P07384	CAPN1	Calpain-1 catalytic subunit	-		1.7e-24	0	81890	-0.0131289	-0.113687	0.0394367		12.887	12.7944	13.2495	13.1672	12.9346	13.0089	12.9725	12.9988	47	46	46	46	44	47	47	46
P07437	TUBB	Tubulin beta chain	-		1.24e-14	0	49670.8	0.23423	3.42655	1.85293	+	17.035	16.7464	16.8261	16.8751	16.866	17.1025	17.1683	17.041	5	4	6	6	5	5	6	6
P07585	DCN	Decorin	-		1.72e-27	0	39746.8	-0.80745	-1.6755	0.83907		10.9987	10.8291	10.3472	12.2288	10.1857	10.2075	10.0167	10.1073	9	10	9	11	10	9	9	10
P07602;P07602-2;P07602-3	PSAP	Prosaposin;Isoform Sap-mu-6 of Prosaposin;Isoform Sap-mu-9 of Prosaposin	-		8.58e-22	0	NaN	0.0931807	0.902585	0.396286		11.1021	11.162	11.3209	11.309	10.91	11.285	11.286	11.191	19	20	19	19	19	19	19	19
P07686	HEXB	Beta-hexosaminidase subunit beta	-		1.4e-17	0	63111.3	-0.335839	-2.1891	1.14775		12.9052	13.0512	12.9464	13.1627	13.5424	12.7726	12.833	12.7516	24	26	25	26	25	26	26	24
P07711	CTSL	Cathepsin L1	-		2.74e-14	0	37564.1	-0.357768	-2.04832	1.06327		12.0874	12.0263	12.3885	11.891	11.5864	11.6395	11.6142	11.6607	13	11	12	12	12	12	12	13
P07737	PFN1	Profilin-1	-		1.33e-14	0	15054.2	0.16345	1.23125	0.577907		15.9803	16.026	15.5041	15.7893	15.7372	15.9538	16.0864	15.8723	20	20	19	19	20	20	20	20
P07738	BPGM	Bisphosphoglycerate mutase	-		6.59e-23	0	30005.2	0.784716	2.58044	1.3794	+	10.3006	10.3224	9.5167	10.889	10.5766	11.1364	11.0478	11.1331	12	11	9	12	12	12	12	11
P07741	APRT	Adenine phosphoribosyltransferase	-		1.42e-18	0	19607.8	0.306862	2.00658	1.03817		12.7855	12.8282	12.6473	12.9655	12.2982	12.9761	12.9917	13.0676	13	13	13	13	13	13	13	13
P07814	EPRS1	Bifunctional glutamate/proline--tRNA ligase	-		3.66e-22	0	170591	0.096145	0.527415	0.209834		12.4267	12.8611	12.1642	12.8332	12.7775	12.6929	12.7059	12.7273	103	108	102	106	104	105	107	100
P07858	CTSB	Cathepsin B	-		6.77e-22	0	37821.6	-0.0447081	-0.234811	0.0850416		14.6708	14.2052	14.76	14.9922	14.3428	14.5636	14.5674	14.5175	23	23	23	23	23	23	23	23
P07900;P07900-2	HSP90AA1	Heat shock protein HSP 90-alpha;Isoform 2 of Heat shock protein HSP 90-alpha	-		7.16e-20	0	NaN	0.035633	0.577155	0.232975		14.4107	14.3382	14.315	14.1837	14.2451	14.372	14.3868	14.2436	42	41	39	40	39	40	41	40
P07902	GALT	Galactose-1-phosphate uridylyltransferase	-		1.04e-18	0	43363.1	0.242789	0.788124	0.336659		9.38502	8.75725	9.97911	9.49506	8.79442	9.60707	9.51889	9.44891	10	8	11	10	9	9	10	8
P07910	HNRNPC	Heterogeneous nuclear ribonucleoproteins C1/C2	-		1.6e-16	0	33670	-0.0736469	-0.956386	0.425034		14.4688	14.3613	14.4512	14.2801	14.6094	14.3922	14.3893	14.3002	21	19	19	18	20	18	21	19
P07910-2	HNRNPC	Isoform C1 of Heterogeneous nuclear ribonucleoproteins C1/C2	-		9.68e-18	0	32337.5	0.0350627	0.381075	0.14492		11.2046	11.4275	11.0951	11.1304	11.3352	11.2967	11.1728	11.3513	3	3	2	3	3	3	3	3
P07919	UQCRH	Cytochrome b-c1 complex subunit 6, mitochondrial	+	CIII	3.05e-16	0	10738.8	0.189252	0.772674	0.328781		8.90661	9.96452	9.81928	9.55538	9.48173	9.81146	9.65638	9.73642	3	3	3	3	3	3	3	3
P07942	LAMB1	Laminin subunit beta-1	-		4.29e-26	0	198038	0.216869	0.56416	0.226878		10.2004	10.333	9.67849	9.60583	11.2048	10.4454	10.341	10.4777	61	62	59	59	67	60	60	63
P07947	YES1	Tyrosine-protein kinase Yes	-		4.41e-14	0	60801.2	0.0409447	0.210479	0.0755863		11.1896	11.1813	11.6692	11.4998	10.8241	11.3169	11.2975	11.3269	19	21	21	21	19	20	20	20
P07951	TPM2	Tropomyosin beta chain	-		1.18e-20	0	32850.7	1.01163	1.26412	0.596751		12.6933	14.0871	10.7468	13.8089	13.3834	13.7688	14.1323	13.9655	23	24	16	24	24	23	23	23
P07951-2	TPM2	Isoform 2 of Tropomyosin beta chain	-		7.24e-14	0	32989.8	0.897361	1.15871	0.536697		12.5799	14.275	11.3004	14.3796	13.6442	14.0721	14.0908	14.2367	8	11	6	11	10	11	12	11
P07954-2	FH	Isoform Cytoplasmic of Fumarate hydratase, mitochondrial	+		1.11e-19	0	50212.7	-0.0851484	-0.829982	0.358211		12.7369	12.4375	12.8811	12.5763	12.7442	12.615	12.5678	12.5874	24	24	24	24	24	23	23	24
P07992;P07992-3	ERCC1	DNA excision repair protein ERCC-1;Isoform 3 of DNA excision repair protein ERCC-1	-		2.18e-20	0	NaN	0.0496841	0.269368	0.0987214		8.80163	8.12	8.33043	8.3167	8.31109	8.41664	8.68126	8.17906	3	3	3	5	4	5	3	4
P07996	THBS1	Thrombospondin-1	-		1.82e-36	0	129383	1.61184	1.71315	0.861637		11.6137	14.0199	10.41	13.787	13.4858	14.2716	14.27	14.2838	57	66	49	66	65	68	66	66
P08047	SP1	Transcription factor Sp1	-		7.76e-21	0	80693	-0.168949	-1.00283	0.450192		9.23031	8.72003	9.09455	8.68599	9.07354	8.72795	8.62842	9.01943	7	8	8	7	8	8	8	7
P08069	IGF1R	Insulin-like growth factor 1 receptor	-		7.04e-27	0	154793	-0.350487	-1.97018	1.01626		8.03789	8.35562	8.51838	7.80721	8.00173	7.92434	7.71183	7.74487	20	19	19	18	17	17	14	17
P08123	COL1A2	Collagen alpha-2(I) chain	-		2.05e-25	0	129314	0.941764	0.988802	0.442561		13.0349	14.5123	10.8413	14.7468	14.0875	14.3033	14.4051	14.4506	75	79	57	81	79	78	81	79
P08133	ANXA6	Annexin A6	-		5.19e-20	0	75873.3	0.318062	3.42767	1.85352	+	14.7956	14.861	14.7319	15.0337	14.6193	15.1168	15.1581	15.1043	62	63	63	63	62	63	63	63
P08134	RHOC	Rho-related GTP-binding protein RhoC	-		1.53e-21	0	22006.4	0.129506	0.775134	0.330033		13.9942	13.6497	14.0244	13.4058	13.9585	13.8173	14.0265	13.9643	4	4	4	4	4	4	4	4
P08174;P08174-2;P08174-3;P08174-4;P08174-5;P08174-6;P08174-7	CD55	Complement decay-accelerating factor;Isoform 1 of Complement decay-accelerating factor;Isoform 3 of Complement decay-accelerating factor;Isoform 4 of Complement decay-accelerating factor;Isoform 5 of Complement decay-accelerating factor;Isoform 6 of Complement decay-accelerating factor;Isoform 7 of Complement decay-accelerating factor	-		2.58e-15	0	NaN	0.582157	1.97958	1.02191		10.2582	10.4508	10.955	9.81849	9.79137	10.9917	10.7197	10.7994	12	9	10	9	9	10	12	12
P08195-2	SLC3A2	Isoform 2 of 4F2 cell-surface antigen heavy chain	-		5.27e-28	0	57944.9	0.405249	0.630992	0.258605		11.1057	12.2842	10.2277	11.7182	13.0313	12.1426	12.0075	12.0859	26	28	25	28	30	30	30	29
P08236;P08236-3	GUSB	Beta-glucuronidase;Isoform 3 of Beta-glucuronidase	-		9.89e-20	0	NaN	0.465715	1.5027	0.73612		9.26678	8.86528	9.9627	9.2913	8.63444	9.85771	9.55066	9.60107	10	9	9	9	9	9	8	9
P08237;P08237-3	PFKM	ATP-dependent 6-phosphofructokinase, muscle type;Isoform 3 of ATP-dependent 6-phosphofructokinase, muscle type	-		1.62e-21	0	NaN	0.348787	2.09377	1.09059		10.7771	10.7052	11.3255	10.7138	10.6533	11.2292	11.1788	11.1432	29	28	31	30	30	29	29	30
P08238	HSP90AB1	Heat shock protein HSP 90-beta	-		2.15e-26	0	83264.2	0.083819	1.91065	0.980413		15.4652	15.4301	15.347	15.2908	15.378	15.4611	15.5061	15.431	61	61	60	61	61	62	63	62
P08240	SRPRA	Signal recognition particle receptor subunit alpha	-		3.34e-28	0	69811.2	0.136623	1.26736	0.598616		11.481	11.8876	11.4467	11.6081	11.7181	11.7745	11.7701	11.7501	35	36	32	33	36	34	34	34
P08243;P08243-2	ASNS	Asparagine synthetase [glutamine-hydrolyzing];Isoform 2 of Asparagine synthetase [glutamine-hydrolyzing]	-		7.34e-17	0	NaN	1.34081	1.70601	0.857351		11.0314	12.2833	9.08288	11.8445	12.1311	12.6979	12.5836	12.5649	29	30	19	29	29	29	28	28
P08253	MMP2	72 kDa type IV collagenase	-		2.29e-21	0	73882.3	0.55868	1.50709	0.738718		10.5192	10.7476	11.2334	10.5691	9.53319	11.1128	11.0021	11.1227	28	30	29	30	28	31	29	30
P08294	SOD3	Extracellular superoxide dismutase [Cu-Zn]	-		1.91e-16	0	25850.9	-1.24238	-1.108	0.497172		8.44686	6.65679	11.0868	9.40685	NaN	8.1949	7.57003	7.20589	5	3	6	5	0	5	3	4
P08397;P08397-2	HMBS	Porphobilinogen deaminase;Isoform 2 of Porphobilinogen deaminase	-		2.14e-28	0	NaN	0.403565	2.4839	1.32282	+	10.2383	10.1514	9.70684	9.91831	9.80671	10.6003	10.1721	10.3312	12	11	10	11	12	11	11	11
P08473	MME	Neprilysin	-		9.05e-26	0	85513.9	1.09958	2.46093	1.3093	+	11.3745	11.6865	11.9983	12.7171	10.6948	12.8577	12.7646	12.7591	43	43	45	45	40	47	46	46
P08559;P08559-4	PDHA1	Pyruvate dehydrogenase E1 component subunit alpha, somatic form, mitochondrial;Isoform 4 of Pyruvate dehydrogenase E1 component subunit alpha, somatic form, mitochondrial	+		1.24e-22	0	NaN	0.0550326	0.293429	0.108418		12.3068	12.7123	12.7249	12.0042	12.2633	12.4941	12.3814	12.4965	24	24	23	24	24	24	24	24
P08572	COL4A2	Collagen alpha-2(IV) chain	-		6.19e-22	0	167553	1.32533	1.63646	0.788694		6.59553	9.90775	NaN	8.41318	8.67422	9.67991	9.65964	9.82945	6	15	0	13	15	14	15	16
P08574	CYC1	Cytochrome c1, heme protein, mitochondrial	+	CIII	3.83e-20	0	35422	0.0429263	0.308495	0.114562		10.6639	10.6096	10.8926	10.2806	10.6183	10.7685	10.5384	10.6609	11	12	10	10	12	11	11	12
P08579	SNRPB2	U2 small nuclear ribonucleoprotein B''	-		1.57e-19	0	25486.3	-0.0422297	-0.798093	0.341764		11.5162	11.409	11.4218	11.3669	11.565	11.3592	11.4294	11.452	8	8	7	8	8	7	7	7
P08581;P08581-2	MET	Hepatocyte growth factor receptor;Isoform 2 of Hepatocyte growth factor receptor	-		3.25e-13	0	NaN	-1.53363	-4.88897	2.09108	+	9.84236	9.12682	9.6833	NaN	9.67819	NaN	7.70968	8.3884	10	8	11	0	11	0	3	5
P08621	SNRNP70	U1 small nuclear ribonucleoprotein 70 kDa	-		7.01e-24	0	51556.7	0.130663	0.849688	0.36846		12.322	12.2173	12.2042	11.7278	12.3529	12.3785	12.2662	12.2417	21	20	22	19	21	21	21	21
P08648	ITGA5	Integrin alpha-5	-		9.05e-19	0	114536	0.291496	5.88081	2.97007	+	12.6242	12.4764	12.5542	12.5557	12.4107	12.8324	12.8162	12.7986	26	26	25	26	25	28	28	27
P08651;P08651-5;P08651-6	NFIC	Nuclear factor 1 C-type;Isoform 5 of Nuclear factor 1 C-type;Isoform 6 of Nuclear factor 1 C-type	-		2.22e-19	0	NaN	-0.30015	-2.16981	1.1362		8.82352	8.70632	8.5625	9.00168	8.97911	8.52725	8.70507	8.31111	12	13	11	11	9	9	10	9
P08670	VIM	Vimentin	-		1.96e-25	0	53651.7	-0.124721	-0.824761	0.355506		18.6245	18.3327	18.5755	18.0826	18.1578	18.1643	18.3521	18.1734	99	98	98	93	95	99	99	99
P08697;P08697-2	SERPINF2	Alpha-2-antiplasmin;Isoform 2 of Alpha-2-antiplasmin	-		7.51e-15	0	NaN	2.26302	2.09917	1.09383		10.9027	9.09224	11.2957	7.9323	12.4265	12.4065	12.4789	12.8933	2	2	2	2	2	2	2	2
P08708	RPS17	40S ribosomal protein S17	-		9.3e-15	0	15550.1	0.0673547	0.584766	0.236562		13.5655	13.2976	13.2132	13.1357	13.4186	13.2439	13.4688	13.4678	12	12	12	12	12	12	12	11
P08754	GNAI3	Guanine nucleotide-binding protein G(i) subunit alpha	-		9.45e-30	0	40532.2	0.212018	0.971355	0.433109		11.7041	11.9751	11.9954	11.1584	11.9934	11.8916	12.0645	11.9758	10	10	9	9	10	10	10	10
P08758	ANXA5	Annexin A5	-		1.18e-25	0	35936.8	0.121089	0.651531	0.268538		16.3571	16.0231	16.4227	16.2106	15.6512	16.2864	16.2743	16.2014	35	35	36	35	35	34	34	33
P08842	STS	Steryl-sulfatase	-		1.48e-12	0	65492.3	-0.84278	-2.61236	1.39801	+	10.0251	9.26369	10.1198	9.90695	8.9185	9.00254	8.70394	8.70565	10	11	10	10	10	10	8	9
P08865	RPSA	40S ribosomal protein SA	-		5.27e-18	0	32854.1	0.04688	0.470697	0.184102		14.8754	15.1279	14.7452	15.1218	14.9329	15.0411	14.9634	15.0181	17	17	16	17	16	16	17	16
P08962;P08962-2	CD63	CD63 antigen;Isoform 2 of CD63 antigen	-		1.26e-18	0	NaN	-0.496242	-1.94199	0.999282		15.2608	15.261	15.9037	15.1013	14.7194	14.7971	14.746	14.7159	8	7	9	8	8	8	8	8
P09001	MRPL3	39S ribosomal protein L3, mitochondrial	+	LSU	1.17e-19	0	38632.6	-0.141116	-0.716257	0.300382		10.1506	10.1413	10.6008	9.67248	10.2054	10.0329	10.0328	9.97319	11	10	11	11	11	11	11	10
P09012	SNRPA	U1 small nuclear ribonucleoprotein A	-		6.55e-27	0	31279.5	0.190954	3.0375	1.64062	+	12.6359	12.5747	12.4086	12.5344	12.5516	12.8265	12.7248	12.6446	12	12	11	12	12	12	12	11
P09038;P09038-1;P09038-3	FGF2	Fibroblast growth factor 2;Isoform 2 of Fibroblast growth factor 2;Isoform 4 of Fibroblast growth factor 2	-		2.85e-20	0	NaN	-1.77383	-3.88423	2.08987	+	12.8743	13.3645	11.7286	13.3622	13.6706	11.2387	11.2261	11.2139	9	9	7	9	9	8	7	6
P09104	ENO2	Gamma-enolase	-		1.32e-20	0	47268.6	0.428616	2.04407	1.06071		13.3929	13.1478	13.7051	12.7645	13.1154	13.6159	13.6287	13.7167	20	20	20	20	21	21	20	20
P09110	ACAA1	3-ketoacyl-CoA thiolase, peroxisomal	+		2.13e-20	0	44292	-0.17462	-1.52996	0.752273		10.9115	10.7714	10.9865	11.2323	10.8854	10.6471	10.8676	10.8337	19	19	19	20	19	17	19	19
P09132	SRP19	Signal recognition particle 19 kDa protein	-		1.04e-12	0	16155.7	0.199543	1.28634	0.609549		10.6486	10.9077	10.41	10.9479	11.047	10.9806	10.9719	11.0229	8	8	8	7	7	7	8	8
P09211	GSTP1	Glutathione S-transferase P	-		5.95e-15	0	23355.8	0.0922913	0.690343	0.287535		14.5312	14.9219	14.4463	14.9176	14.7567	14.7276	14.8431	14.8504	14	16	15	15	16	13	14	14
P09234	SNRPC	U1 small nuclear ribonucleoprotein C	-		5.1e-09	0	17393.7	0.458559	2.24785	1.18286		11.8511	12.262	12.1425	12.7672	12.193	12.5794	12.8102	12.7156	2	2	2	2	2	2	2	2
P09382	LGALS1	Galectin-1	-		7.75e-12	0	14715.7	-0.174403	-1.7792	0.901304		17.3058	17.5481	17.3767	17.7074	17.48	17.2336	17.3801	17.314	15	14	15	14	14	14	14	14
P09417	QDPR	Dihydropteridine reductase	+		1.87e-17	0	25789.5	0.0801575	0.403795	0.154678		12.4396	12.1177	12.626	11.8952	11.8822	12.2241	12.2798	12.3131	13	13	12	13	12	13	13	12
P09429	HMGB1	High mobility group protein B1	-		3.69e-23	0	24893.8	0.0157558	0.110125	0.0381512		13.5028	13.0857	13.095	13.0529	13.5175	13.3061	13.2829	13.2107	15	16	14	15	16	15	15	14
P09455	RBP1	Retinol-binding protein 1	-		0.000962839	0.0028949	15850.2	0.114349	0.280795	0.0984765		8.85943	NaN	7.79856	NaN	NaN	8.48825	8.29583	8.54595	3	0	3	0	0	4	3	2
P09486	SPARC	SPARC	-		4.56e-16	0	34632.2	0.719125	1.16962	0.542863		12.9988	14.0358	11.5153	13.4791	13.9618	14.0244	13.8682	13.8593	14	16	13	16	15	16	15	15
P09488	GSTM1	Glutathione S-transferase Mu 1	-		5.22e-28	0	25711.8	0.599118	1.19673	0.55823		12.4055	10.966	12.6824	11.2264	10.9183	12.2627	12.2298	12.224	20	11	19	9	10	19	19	18
P09493-10	TPM1	Isoform 10 of Tropomyosin alpha-1 chain	-		3.37e-17	0	32865.9	0.82814	0.960955	0.427495		13.8037	15.4702	11.8303	15.0875	14.6181	14.94	15.0868	14.9435	26	28	23	28	28	27	29	27
P09493-5	TPM1	Isoform 5 of Tropomyosin alpha-1 chain	-		2.35e-16	0	28385.5	-0.822124	-1.65338	0.825827		11.5744	11.219	12.3064	11.7297	10.0628	10.5668	10.5175	10.5847	5	5	5	5	4	5	5	5
P09493-7	TPM1	Isoform 7 of Tropomyosin alpha-1 chain	-		3.33e-15	0	32677.6	1.19603	1.25602	0.592098		12.2491	13.8955	10.398	14.4788	13.0706	13.8939	14.1638	13.9857	12	14	8	14	13	13	13	13
P09496-2	CLTA	Isoform Non-brain of Clathrin light chain A	-		4.19e-15	0	23661.9	-0.0844851	-0.393556	0.150265		13.9865	14.6258	14.03	14.7626	14.1374	14.1967	14.2409	14.2343	9	9	9	9	9	9	9	9
P09497-2	CLTB	Isoform Non-brain of Clathrin light chain B	-		2.23e-14	0	23181.2	-0.620693	-2.06603	1.07392		12.1112	12.3046	12.6691	13.3281	12.183	11.8373	11.8685	11.9898	13	12	13	13	11	12	13	11
P09525	ANXA4	Annexin A4	-		1.48e-17	0	35882.7	-0.608194	-2.59969	1.39063	+	13.798	13.5712	14.4425	13.5911	13.4771	13.2199	13.1145	13.1689	28	29	29	28	28	28	28	28
P09543;P09543-2	CNP	2',3'-cyclic-nucleotide 3'-phosphodiesterase;Isoform CNPI of 2',3'-cyclic-nucleotide 3'-phosphodiesterase	-		6.11e-35	0	NaN	-0.191727	-1.1868	0.552591		11.9782	11.7554	12.3643	11.8654	11.6701	11.745	11.7169	11.7429	31	29	31	29	28	29	28	27
P09601	HMOX1	Heme oxygenase 1	-		1.13e-21	0	32818.6	0.574843	1.6643	0.832363		12.3649	12.7813	12.4714	12.5967	11.3088	12.8245	12.938	12.8759	15	16	15	15	14	17	16	16
P09619	PDGFRB	Platelet-derived growth factor receptor beta	-		1.41e-19	0	123968	0.0255266	0.124526	0.0433677		11.6388	11.9618	11.2759	12.1861	11.7447	11.8153	11.7762	11.7695	36	36	33	36	36	36	35	36
P09622	DLD	Dihydrolipoyl dehydrogenase, mitochondrial	+		2.94e-25	0	54177.2	0.0518597	0.490623	0.193062		12.4954	12.5573	12.793	12.3385	12.394	12.5666	12.5832	12.5526	21	21	21	21	20	21	21	21
P09651	HNRNPA1	Heterogeneous nuclear ribonucleoprotein A1	-		2.96e-22	0	38746.6	0.0853269	0.972065	0.433493		14.2319	14.0941	13.9019	13.9907	14.1636	14.2431	14.1797	14.0625	28	30	29	30	30	30	30	28
P09661	SNRPA1	U2 small nuclear ribonucleoprotein A'	-		1.42e-18	0	28415.6	0.0338341	0.300242	0.11119		11.7459	11.493	11.6495	11.3547	11.8181	11.6503	11.6262	11.6618	14	13	14	12	14	15	15	13
P09669	COX6C	Cytochrome c oxidase subunit 6C	+	CIV	4.99e-19	0	8781.43	-0.901292	-5.07748	2.64375	+	11.7504	11.8904	11.9202	11.2359	11.7635	10.9828	10.7704	10.6792	10	10	10	10	10	10	10	10
P09871	C1S	Complement C1s subcomponent	-		3.68e-21	0	76684.4	-0.462641	-0.553497	0.221903		8.08911	8.84745	7.613	10.1162	6.36214	7.89415	7.66148	7.67319	10	11	4	15	4	11	4	8
P09874	PARP1	Poly [ADP-ribose] polymerase 1	-		4.55e-26	0	113084	-0.159341	-1.3672	0.656461		10.8754	10.5832	10.8276	10.4705	10.9079	10.6063	10.5623	10.5522	49	49	47	47	49	49	48	47
P09884	POLA1	DNA polymerase alpha catalytic subunit	-		3.22e-07	0	165913	-0.267272	-1.26836	0.584168		12.2647	11.5639	11.8189	11.5958	11.8759	NaN	11.5406	11.5725	11	5	9	5	13	0	6	10
P09914	IFIT1	Interferon-induced protein with tetratricopeptide repeats 1	-		3.9e-26	0	55360.3	-1.43198	-3.48574	1.88436	+	9.92082	8.70543	9.53574	10.476	9.77569	8.24933	8.58854	7.91443	15	12	13	19	16	12	9	11
P09936	UCHL1	Ubiquitin carboxyl-terminal hydrolase isozyme L1	-		7.07e-28	0	24824.3	1.31806	7.38206	3.499	+	14.4862	14.7616	14.0173	14.1461	14.4415	15.6212	15.7737	15.6709	16	17	16	17	16	17	15	16
P09958	FURIN	Furin	-		3.42e-08	0	86678	-0.14266	-0.463456	0.175788		7.20671	NaN	6.85787	NaN	7.60728	7.04112	6.72399	7.47876	2	0	2	0	1	2	1	1
P09960	LTA4H	Leukotriene A-4 hydrolase	-		9.32e-31	0	69285.3	0.0233762	0.331237	0.123939		12.1938	12.2376	12.035	12.261	12.0184	12.2033	12.1244	12.1898	38	39	36	39	36	37	37	35
P09972	ALDOC	Fructose-bisphosphate aldolase C	-		5.51e-22	0	39455.9	0.411701	1.38044	0.664191		11.5181	12.4893	11.7177	12.6879	12.0521	12.6076	12.4342	12.4723	17	20	18	20	20	20	18	19
P0C0L4;P0C0L4-2	C4A	Complement C4-A;Isoform 2 of Complement C4-A			3.82e-17	0	NaN	0.253567	1.05001	0.476056		12.1531	12.479	11.7073	12.7722	12.1605	12.6159	12.4254	12.4826	12	12	11	12	11	13	12	13
P0C0S5;Q71UI9	H2AZ1;H2AZ2	Histone H2A.Z;Histone H2A.V	-		1.99e-16	0	NaN	0.0725379	0.325612	0.121608		14.0865	14.1332	13.7303	13.8758	14.2777	14.3097	14.3721	13.5979	3	3	3	3	3	3	3	3
P0C0S8;Q16777;Q6FI13;Q96KK5;Q99878;Q9BTM1	H2AC11;H2AC20;H2AC18;H2AC12;H2AC14;H2AJ	Histone H2A type 1;Histone H2A type 2-C;Histone H2A type 2-A;Histone H2A type 1-H;Histone H2A type 1-J;Histone H2A.J	-		4.54e-16	0	NaN	0.0273275	0.188192	0.0670549		16.4118	16.0737	16.2097	15.9671	16.3872	16.3005	16.4075	16.0038	8	8	8	8	8	7	8	8
P0C2W1	FBXO45	F-box/SPRY domain-containing protein 1	-		4.09e-08	0	30632.7	-0.122881	-0.915356	0.40307		8.54737	8.57673	8.58508	8.83634	8.30687	8.41953	8.28756	8.6357	3	3	4	3	2	3	4	4
P0C7P0	CISD3	CDGSH iron-sulfur domain-containing protein 3, mitochondrial	+		1.61e-22	0	14215.6	0.108151	0.568533	0.228926		9.65851	9.35306	9.62961	9.53723	9.26645	10.013	9.5093	9.26909	6	4	6	5	6	6	6	6
P0C7T5	ATXN1L	Ataxin-1-like	-		0.000182869	0.000384369	73306.2	-0.0291216	-0.120825	0.0402587		NaN	8.31467	8.04541	NaN	NaN	8.12651	7.86987	8.45637	0	1	3	0	0	2	1	3
P0CAP2	POLR2M	DNA-directed RNA polymerase II subunit GRINL1A	-		1.39e-19	0	41739.6	-0.322764	-1.14157	0.498485		NaN	9.00451	NaN	9.5772	9.15579	9.29623	8.51898	8.95399	0	4	0	7	5	2	4	5
P0CG29;P0CG30	GSTT2;GSTT2B	Glutathione S-transferase theta-2;Glutathione S-transferase theta-2B	-		1.46e-12	0	NaN	-0.898307	-0.905351	0.390632		11.112	7.59249	NaN	10.4413	8.47603	8.57237	8.85933	8.08977	9	1	0	8	2	3	2	3
P0CG39	POTEJ	POTE ankyrin domain family member J	-		9.37e-26	0	117390	0.35962	2.9803	1.60859	+	12.7678	13.1079	12.6727	12.9725	12.7902	13.0933	13.3769	13.1953	7	7	7	7	7	8	7	8
P0CG47;P0CG48	UBB;UBC	Polyubiquitin-B;Polyubiquitin-C	-		1.28e-14	0	NaN	0.617359	1.19647	0.55808		8.71138	8.15694	9.59648	7.51673	7.9421	9.50681	8.61404	8.88541	2	2	2	2	2	2	2	2
P0DI81;P0DI81-3;P0DI82	TRAPPC2;TRAPPC2;TRAPPC2B	Trafficking protein particle complex subunit 2;Isoform 3 of Trafficking protein particle complex subunit 2;Trafficking protein particle complex subunit 2B	-		4.67e-25	0	NaN	0.225483	1.23625	0.566601		NaN	9.18039	9.29301	8.99373	8.72661	9.43998	9.36407	9.01769	0	4	3	3	4	3	4	3
P0DI83	RAB34	Ras-related protein Rab-34, isoform NARR	-		1.32e-19	0	21118.3	0.167222	0.428306	0.16534		10.15	10.2424	10.1148	8.67584	9.77588	9.8496	10.1021	9.92533	2	2	2	1	2	2	2	2
P0DJ93	SMIM13	Small integral membrane protein 13	-		1.26e-11	0	10350.8	1.02369	9.12851	4.01243	+	9.1624	9.20984	9.11898	9.52411	9.2559	10.2414	10.4339	10.1585	3	3	2	2	2	3	3	3
P0DMV8;P0DMV9	HSPA1A;HSPA1B	Heat shock 70 kDa protein 1A;Heat shock 70 kDa protein 1B			6.27e-22	0	NaN	-0.280569	-3.98563	2.14047	+	14.8274	14.7112	14.9724	14.6827	14.7356	14.4904	14.5212	14.5043	39	38	39	37	38	36	37	38
P0DN76;Q01081	U2AF1L5;U2AF1	Splicing factor U2AF 35 kDa subunit-like protein;Splicing factor U2AF 35 kDa subunit	-		7.58e-26	0	NaN	0.111109	1.24579	0.586231		12.65	12.4651	12.4989	12.3857	12.7495	12.7049	12.6411	12.6369	11	11	10	11	10	11	10	11
P0DN79;P35520;P35520-2	CBSL;CBS;CBS	Cystathionine beta-synthase-like protein;Cystathionine beta-synthase;Isoform 2 of Cystathionine beta-synthase	-		9.9e-25	0	NaN	0.196396	0.230604	0.0833963		10.0554	9.84397	8.16892	11.6594	11.5245	10.5247	10.3507	10.4651	21	19	12	21	23	20	20	21
P0DP23;P0DP24;P0DP25	CALM1;CALM2;CALM3	Calmodulin-1;Calmodulin-2;Calmodulin-3			3.25e-24	0	NaN	-0.0298937	-0.110216	0.0381839		11.9064	12.6512	12.0533	12.751	11.7447	12.1857	12.1326	12.256	12	12	12	12	11	12	12	12
P0DPB5	POLR1D	Protein POLR1D, isoform 2			6.46e-13	0	14332.1	0.502724	0.800314	0.337386		NaN	9.5589	10.5422	9.25584	10.8071	10.7936	9.52394	11.3137	0	2	2	2	2	2	2	2
P0DPB6	POLR1D	DNA-directed RNA polymerases I and III subunit RPAC2			7.07e-19	0	15237.2	0.0196304	0.143616	0.0503634		9.53047	9.71068	9.17838	9.38133	9.4069	9.51452	9.27405	9.59497	5	5	5	5	5	5	5	5
P0DPD7;P0DPD8	EEF1AKMT4;EEF1AKMT4-ECE2	EEF1A lysine methyltransferase 4;EEF1AKMT4-ECE2 readthrough transcript protein			1.15e-07	0	NaN	0.395756	1.03165	0.42237		8.31541	8.28404	NaN	NaN	8.91004	9.27373	NaN	8.52411	2	3	0	0	2	4	0	4
P10070	GLI2	Zinc finger protein GLI2	-		9.26e-11	0	167783	0.79765	1.27682	0.567431		NaN	7.91311	5.90106	NaN	7.48743	8.14691	7.76679	7.78085	0	7	1	0	3	7	6	10
P10071	GLI3	Transcriptional activator GLI3	-		1.37e-17	0	169863	-0.209558	-1.17226	0.544354		7.87252	7.81876	8.15461	7.58494	7.74034	7.41664	7.48448	7.97292	10	7	7	7	6	6	8	5
P10109	FDX1	Adrenodoxin, mitochondrial	+		3.02e-12	0	19392.7	0.161265	0.674437	0.279714		11.1866	10.5307	11.3964	10.6339	10.97	11.3763	10.9957	10.9423	5	4	5	4	4	5	5	4
P10114	RAP2A	Ras-related protein Rap-2a	-		1.5e-19	0	20615.4	-0.128575	-1.07787	0.491458		10.9219	10.9895	10.9719	10.6136	10.897	10.6656	10.9597	10.6253	9	8	9	8	9	8	9	9
P10155	RO60	60 kDa SS-A/Ro ribonucleoprotein	-		1.34e-21	0	60670.6	0.0910573	1.23591	0.580574		10.8486	10.8806	11.0013	10.6861	10.9578	10.9845	10.9307	10.9827	29	28	28	28	28	27	27	28
P10253	GAA	Lysosomal alpha-glucosidase	-		8.84e-30	0	105324	-0.384732	-1.12243	0.5163		11.5521	11.0238	11.8303	12.2666	10.8748	11.1674	11.0696	11.1373	25	23	24	24	22	25	25	23
P10301	RRAS	Ras-related protein R-Ras	-		6.17e-19	0	23480.5	-0.122773	-1.37752	0.662483		12.4486	12.3889	12.5497	12.6182	12.2413	12.3621	12.34	12.2777	11	12	10	12	11	12	11	10
P10321	HLA-C	HLA class I histocompatibility antigen, C alpha chain	-		8.9e-21	0	40648.5	-0.826374	-2.95117	1.5922	+	12.9326	12.3308	11.8818	12.3237	13.0005	11.7017	11.6271	11.6738	14	14	13	13	9	12	12	12
P10398	ARAF	Serine/threonine-protein kinase A-Raf	-		9.54e-25	0	67585.4	0.144874	1.27074	0.600556		9.57684	9.87824	9.45569	9.87935	9.77423	9.89807	9.82513	9.85003	13	13	13	13	13	13	13	12
P10412	H1-4	Histone H1.4	-		1.65e-19	0	21865.3	0.274365	0.734211	0.309356		15.0525	14.8911	14.7516	14.6414	15.0628	14.5828	16.1272	14.7528	3	2	2	3	2	2	3	2
P10515	DLAT	Dihydrolipoyllysine-residue acetyltransferase component of pyruvate dehydrogenase complex, mitochondrial	+		2.66e-23	0	68996.7	0.182597	0.777717	0.331348		11.5498	11.417	12.0391	10.9485	11.443	11.7481	11.576	11.6621	19	22	23	21	22	20	20	23
P10586;P10586-2	PTPRF	Receptor-type tyrosine-protein phosphatase F;Isoform 2 of Receptor-type tyrosine-protein phosphatase F	-		1.4e-23	0	NaN	0.142578	0.790457	0.337852		8.40077	8.40814	8.0263	7.83964	7.80097	8.25888	8.13386	8.32049	24	22	18	19	18	20	21	20
P10599	TXN	Thioredoxin	-		1.67e-15	0	11737.5	0.00665684	0.0461052	0.0155975		14.6183	14.3273	14.9108	14.654	14.3467	14.5687	14.5887	14.5769	12	12	12	11	12	11	12	11
P10606	COX5B	Cytochrome c oxidase subunit 5B, mitochondrial	+	CIV	1.98e-27	0	13695.7	-0.549025	-3.39636	1.83681	+	11.2689	11.6814	11.7368	11.3478	11.1191	10.8383	10.8562	10.9507	6	6	6	6	6	6	6	6
P10619;P10619-2	CTSA	Lysosomal protective protein;Isoform 2 of Lysosomal protective protein	-		7.11e-21	0	NaN	-0.357766	-2.02557	1.04959		12.2954	12.5672	12.3667	13.0531	12.5754	12.2356	12.1954	12.2104	16	14	14	15	16	15	15	14
P10620	MGST1	Microsomal glutathione S-transferase 1	+		4.79e-18	0	17598.7	0.805896	3.62338	1.95655	+	14.0738	13.5034	14.0817	14.0231	13.289	14.5816	14.6477	14.5709	6	6	6	6	6	6	6	6
P10644	PRKAR1A	cAMP-dependent protein kinase type I-alpha regulatory subunit	-		8.32e-26	0	42981.7	-0.0701349	-0.519321	0.206119		12.9956	12.6694	13.091	13.1516	12.69	12.8666	12.8263	12.8553	25	25	26	24	26	25	27	25
P10721;P10721-2	KIT	Mast/stem cell growth factor receptor Kit;Isoform 2 of Mast/stem cell growth factor receptor Kit	-		6.87e-12	0	NaN	-1.02467	-1.31934	0.612183		8.88884	7.55796	10.5392	NaN	8.40987	8.172	7.28234	8.01854	10	7	20	0	6	8	7	7
P10746	UROS	Uroporphyrinogen-III synthase	-		2.52e-22	0	28627.7	-0.086219	-0.624401	0.255435		9.69501	9.37665	9.90327	9.91136	9.59455	9.57468	9.70181	9.55336	10	9	11	10	9	9	10	8
P10768	ESD	S-formylglutathione hydrolase	-		2.12e-21	0	31462.8	0.210891	1.77083	0.896271		13.5528	13.3537	13.5993	13.2948	13.111	13.6151	13.5651	13.5995	15	15	15	16	15	15	15	15
P10809	HSPD1	60 kDa heat shock protein, mitochondrial	+		9.44e-22	0	61054.6	0.276794	1.84829	0.942868		13.9656	13.8781	14.0549	13.411	13.8468	14.1494	14.1238	14.051	45	45	44	42	45	45	48	45
P10909;P10909-2;P10909-4;P10909-5;P10909-6	CLU	Clusterin;Isoform 2 of Clusterin;Isoform 4 of Clusterin;Isoform 5 of Clusterin;Isoform 6 of Clusterin	mito-interacting		4.02e-19	0	NaN	-1.15602	-5.46836	2.26439	+	8.85855	NaN	9.48671	9.13567	NaN	8.19886	7.82591	7.98811	5	0	7	6	0	4	6	4
P10915	HAPLN1	Hyaluronan and proteoglycan link protein 1	-		2.46e-23	0	40165.6	-1.46921	-0.63451	0.228672		NaN	15.3055	NaN	10.6769	NaN	11.4465	11.5976	NaN	0	17	0	2	0	6	3	0
P11021	HSPA5	Endoplasmic reticulum chaperone BiP	-		7.86e-29	0	72333	-0.0353577	-0.276646	0.10164		15.775	15.9311	15.4014	15.5248	15.6719	15.5967	15.7124	15.5673	52	52	51	51	51	53	50	50
P11047	LAMC1	Laminin subunit gamma-1	-		4.15e-27	0	177603	0.617743	3.88085	2.08817	+	10.81	10.809	10.1904	10.7138	10.7346	11.1974	11.2609	11.3495	75	71	71	72	71	77	76	75
P11117	ACP2	Lysosomal acid phosphatase	-		1.99e-20	0	48344.3	-0.569401	-3.3178	1.79457	+	10.9073	11.6195	11.1976	11.5067	11.3903	10.8095	10.8056	10.6495	15	15	15	15	15	13	13	15
P11137;P11137-3	MAP2	Microtubule-associated protein 2;Isoform 3 of Microtubule-associated protein 2	-		1.22e-11	0	NaN	-0.339311	-0.616705	0.248395		9.72529	8.26782	8.61409	NaN	10.2211	8.80123	8.73141	9.07062	10	3	9	0	11	6	8	6
P11142	HSPA8	Heat shock cognate 71 kDa protein	-		8.95e-21	0	70898.1	0.0820793	1.29572	0.614957		15.5123	15.3896	15.518	15.2884	15.4172	15.4877	15.5815	15.4525	46	46	45	42	43	47	46	42
P11166	SLC2A1	Solute carrier family 2, facilitated glucose transporter member 1	-		1.77e-17	0	54083.8	1.69136	2.70139	1.44965	+	8.89128	11.1673	8.63138	9.04108	10.0565	11.2186	11.2669	11.2611	6	8	6	8	7	8	8	8
P11169	SLC2A3	Solute carrier family 2, facilitated glucose transporter member 3	-		1.17e-08	0	53924.3	0.473644	2.10902	1.09974		10.5797	10.9952	10.2407	10.5196	10.898	11.2701	10.7593	11.3314	5	6	5	6	6	6	5	5
P11171;P11171-2;P11171-3;P11171-4	EPB41	Protein 4.1;Isoform 2 of Protein 4.1;Isoform 3 of Protein 4.1;Isoform 4 of Protein 4.1	-		1.89e-16	0	NaN	-0.60348	-2.64647	1.41784	+	7.83455	7.26327	7.90187	7.65497	7.78234	7.53877	6.94881	6.76417	9	7	10	10	8	7	6	4
P11172	UMPS	Uridine 5'-monophosphate synthase	-		2.33e-25	0	52221.6	0.362599	3.08775	1.66858	+	10.4875	10.3563	10.6781	10.1632	10.4958	10.8759	10.7432	10.7773	25	27	26	26	27	26	26	25
P11177;P11177-2	PDHB	Pyruvate dehydrogenase E1 component subunit beta, mitochondrial;Isoform 2 of Pyruvate dehydrogenase E1 component subunit beta, mitochondrial	+		1.01e-20	0	NaN	-0.0139142	-0.0714504	0.0244021		12.0084	12.3906	12.382	11.6273	11.9194	12.063	12.0013	12.0905	17	17	15	17	16	17	16	16
P11182	DBT	Lipoamide acyltransferase component of branched-chain alpha-keto acid dehydrogenase complex, mitochondrial	+		2.52e-27	0	53487.1	-0.138586	-0.994839	0.445842		9.66987	9.90786	10.241	9.77436	9.78244	9.85461	9.64916	9.70577	17	17	18	17	17	16	17	16
P11216	PYGB	Glycogen phosphorylase, brain form	-		4.02e-29	0	96696	-0.0165273	-0.165738	0.0585847		11.9059	12.2894	12.1144	12.3133	12.172	12.1952	12.098	12.1342	46	49	45	47	46	44	46	43
P11217	PYGM	Glycogen phosphorylase, muscle form	-		4.35e-23	0	97092	-0.107414	-0.974585	0.434856		12.8296	12.9618	12.9485	13.2167	13.2497	12.9616	12.9479	12.892	15	15	14	15	16	16	16	14
P11233	RALA	Ras-related protein Ral-A	-		6.94e-17	0	23566.8	0.250959	2.31802	1.22468		12.8887	12.7622	12.6487	12.627	12.4013	12.9075	12.9438	12.8983	4	3	4	3	3	3	4	5
P11234;P11234-2	RALB	Ras-related protein Ral-B;Isoform 2 of Ras-related protein Ral-B	-		8.53e-20	0	NaN	-0.328397	-3.26691	1.767	+	12.5926	12.3569	12.7219	12.6475	12.3795	12.2662	12.2188	12.1488	13	12	12	12	11	12	12	12
P11274	BCR	Breakpoint cluster region protein	-		9.44e-20	0	142819	-0.463598	-1.62225	0.80722		8.77178	8.48362	9.44951	8.97175	8.26063	8.49924	8.11324	8.35911	17	14	21	20	17	16	14	12
P11279	LAMP1	Lysosome-associated membrane glycoprotein 1	-		8.3e-15	0	44882.4	-0.373672	-2.05327	1.06625		14.9479	15.1597	15.6241	15.1812	14.8661	14.685	14.906	14.7554	12	10	12	12	11	9	12	10
P11310;P11310-2	ACADM	Medium-chain specific acyl-CoA dehydrogenase, mitochondrial;Isoform 2 of Medium-chain specific acyl-CoA dehydrogenase, mitochondrial	+		6.59e-25	0	NaN	0.46327	2.64802	1.41874	+	10.8098	11.0466	11.5125	10.9427	10.8156	11.5661	11.438	11.462	17	17	18	18	17	18	19	19
P11362;P11362-2;P11362-20;P11362-3;P11362-4	FGFR1	Fibroblast growth factor receptor 1;Isoform 4 of Fibroblast growth factor receptor 1;Isoform 20 of Fibroblast growth factor receptor 1;Isoform 6 of Fibroblast growth factor receptor 1;Isoform 8 of Fibroblast growth factor receptor 1	-		9.78e-29	0	NaN	-0.608055	-2.18068	1.1427		8.85182	8.546	9.48872	8.31341	8.7148	8.27232	7.9308	8.32157	15	16	17	18	16	12	11	12
P11387	TOP1	DNA topoisomerase 1	-		2.36e-21	0	90725.7	0.0311953	0.231567	0.0837728		10.9427	10.8084	10.4865	10.625	11.0369	10.8315	10.7939	10.8078	33	34	31	34	33	33	31	32
P11388;P11388-2;P11388-3;P11388-4	TOP2A	DNA topoisomerase 2-alpha;Isoform 2 of DNA topoisomerase 2-alpha;Isoform 3 of DNA topoisomerase 2-alpha;Isoform 4 of DNA topoisomerase 2-alpha	-		8.17e-19	0	NaN	-0.43519	-0.735201	0.309853		10.2733	8.79303	9.95917	7.85457	9.70538	9.05686	8.84428	8.74456	32	20	29	9	27	19	19	18
P11413;P11413-2	G6PD	Glucose-6-phosphate 1-dehydrogenase;Isoform Long of Glucose-6-phosphate 1-dehydrogenase	-		4.66e-32	0	NaN	0.379687	1.85958	0.949663		13.1982	13.3706	12.9282	13.6945	13.7389	13.8162	13.7268	13.7543	45	44	44	44	45	44	44	43
P11441	UBL4A	Ubiquitin-like protein 4A	-		1.15e-28	0	17776.5	-0.107493	-0.471193	0.184325		10.0266	9.73814	10.5313	9.63832	9.63287	9.79208	9.76031	9.86545	7	6	7	7	6	6	6	6
P11473;P11473-2	VDR	Vitamin D3 receptor;Isoform 2 of Vitamin D3 receptor	-		8.71e-15	0	NaN	-0.0663644	-0.108099	0.0366266		NaN	8.13377	6.1716	7.50105	NaN	6.8325	7.22902	7.5458	0	4	1	2	0	2	3	3
P11498	PC	Pyruvate carboxylase, mitochondrial	+		4.72e-25	0	129634	-0.632532	-1.76865	0.894964		9.73319	9.52433	11.0706	10.0061	9.92707	9.38036	9.46358	9.41524	41	43	47	41	42	40	39	40
P11586	MTHFD1	C-1-tetrahydrofolate synthase, cytoplasmic	-		1.77e-22	0	101559	0.0103769	0.0707838	0.0241685		12.4862	12.2919	12.7831	12.1281	12.3541	12.4132	12.4121	12.4319	53	53	54	51	53	55	53	53
P11717	IGF2R	Cation-independent mannose-6-phosphate receptor	-		3.01e-28	0	274375	0.627221	2.47396	1.31697	+	11.0024	10.2045	11.0627	10.2742	10.9683	11.3368	11.3015	11.3507	92	87	92	85	93	95	89	92
P11766	ADH5	Alcohol dehydrogenase class-3	-		1.35e-17	0	39724.2	0.187584	0.990224	0.443333		13.4143	13.3195	13.8733	13.8462	13.1774	13.7577	13.7135	13.67	22	22	23	24	22	23	23	22
P11802	CDK4	Cyclin-dependent kinase 4	-		1.34e-23	0	33729.8	-0.57599	-3.99074	2.143	+	10.4004	10.0852	10.7243	10.2546	10.3116	9.86432	9.72559	9.74774	13	12	13	12	13	12	12	12
P11908;P11908-2	PRPS2	Ribose-phosphate pyrophosphokinase 2;Isoform 2 of Ribose-phosphate pyrophosphokinase 2	-		2.5e-20	0	NaN	0.365027	2.60305	1.39259	+	10.7258	10.686	10.4715	11.1131	10.8016	11.1777	11.0786	11.1175	7	8	7	7	7	8	8	8
P11940	PABPC1	Polyadenylate-binding protein 1	-		7.37e-22	0	70670.8	0.140842	2.24991	1.1841		13.7169	13.5933	13.5427	13.4343	13.5998	13.7256	13.7471	13.682	35	35	34	35	35	35	36	35
P12004	PCNA	Proliferating cell nuclear antigen	-		1.74e-15	0	28768.8	-0.0566543	-0.180188	0.0640209		13.7267	13.1446	13.6572	12.4239	13.4029	13.1923	13.1833	13.2675	17	16	16	16	14	15	16	16
P12081	HARS1	Histidine--tRNA ligase, cytoplasmic	-		6.35e-23	0	57410.5	0.387183	4.29274	2.28959	+	11.8378	12.193	12.1631	12.1251	12.1673	12.5416	12.4632	12.4486	32	32	32	32	32	32	33	32
P12107;P12107-2;P12107-3	COL11A1	Collagen alpha-1(XI) chain;Isoform B of Collagen alpha-1(XI) chain;Isoform C of Collagen alpha-1(XI) chain	-		4.21e-20	0	NaN	0.746979	0.864742	0.369865		8.46619	11.9379	NaN	9.66557	10.4487	10.7176	10.9111	11.001	4	39	0	6	31	34	36	35
P12109	COL6A1	Collagen alpha-1(VI) chain	-		7.26e-18	0	108529	0.535086	1.63915	0.817315		13.497	13.8026	12.437	12.9982	13.578	13.8253	13.7937	13.774	54	56	46	51	52	56	57	54
P12110	COL6A2	Collagen alpha-2(VI) chain	-		3.99e-24	0	108579	0.199413	0.728911	0.306701		13.7364	13.8804	13.1411	12.8232	13.7378	13.6236	13.6492	13.7169	43	43	38	39	39	43	44	42
P12110-2	COL6A2	Isoform 2C2A of Collagen alpha-2(VI) chain	-		4.17e-11	0	97418.9	-0.489059	-1.93652	0.995987		11.25	10.3417	10.5336	11.0168	11.0611	10.6348	10.2681	10.1519	4	4	4	4	2	3	3	3
P12111	COL6A3	Collagen alpha-3(VI) chain	-		1.4e-26	0	343669	-0.616695	-1.90808	0.978863		14.0437	14.0011	13.5776	12.8492	14.1813	13.1329	13.1064	13.1023	187	194	184	178	188	182	184	182
P12235	SLC25A4	ADP/ATP translocase 1	+		2.06e-15	0	33064.5	-0.685579	-1.78459	0.904546		9.7715	10.4283	11.3542	10.7962	9.97172	9.6278	9.86517	9.84337	5	5	5	5	5	5	5	5
P12236	SLC25A6	ADP/ATP translocase 3	+		6.71e-19	0	32866.3	0.152456	3.93628	2.11593	+	14.8151	14.948	14.8072	14.7827	14.851	15.0003	14.9848	14.9946	20	19	18	20	20	20	20	20
P12268	IMPDH2	Inosine-5'-monophosphate dehydrogenase 2	-		3.07e-20	0	55805	0.331265	2.33807	1.23659		12.5515	12.7373	12.1082	12.3634	12.5465	12.7935	12.7916	12.7928	28	28	27	27	28	28	27	28
P12270	TPR	Nucleoprotein TPR	-		2.86e-36	0	267293	0.253679	2.63227	1.40959	+	10.1837	10.1027	9.86684	10.136	10.3064	10.3878	10.3466	10.384	102	95	97	97	101	99	104	99
P12277	CKB	Creatine kinase B-type	-		3.77e-20	0	42644.3	-0.767003	-2.13613	1.11601		10.8879	11.3551	11.7278	10.1302	10.9014	10.3359	10.1888	10.1758	19	19	20	19	19	18	19	19
P12429	ANXA3	Annexin A3	-		3.38e-22	0	36375.3	1.26887	2.02598	1.04984		9.15729	8.35535	7.69306	7.06402	9.64539	9.68156	9.60677	9.66734	15	13	13	12	17	16	14	13
P12694	BCKDHA	2-oxoisovalerate dehydrogenase subunit alpha, mitochondrial	+		1.69e-14	0	50471	-0.115913	-0.734325	0.309413		9.49067	9.82799	10.1392	9.54693	9.79612	9.56659	9.72544	9.64079	14	13	15	13	14	14	15	14
P12814-3	ACTN1	Isoform 3 of Alpha-actinin-1	-		2.43e-19	0	105568	0.425747	1.64849	0.822905		14.4273	15	13.9069	14.881	14.645	15.0047	15.033	14.9556	81	83	83	83	85	82	84	81
P12821	ACE	Angiotensin-converting enzyme	-		1.16e-17	0	149715	-1.83644	-2.95161	1.49722	+	8.9451	8.16523	10.1958	8.53852	8.24207	7.06641	6.89541	NaN	20	19	24	17	17	6	6	0
P12931;P12931-2	SRC	Proto-oncogene tyrosine-protein kinase Src;Isoform 2 of Proto-oncogene tyrosine-protein kinase Src	-		1.46e-21	0	NaN	0.0659239	0.233468	0.0845162		10.0165	10.3416	10.7044	10.4871	9.49635	10.2798	10.1961	10.3493	14	15	14	14	13	16	14	15
P12955	PEPD	Xaa-Pro dipeptidase	-		1.3e-19	0	54548.2	-0.454957	-5.45416	2.80101	+	13.0085	13.0696	12.8839	12.7418	12.8368	12.5296	12.4133	12.4165	23	23	20	22	23	22	22	23
P12956	XRCC6	X-ray repair cross-complementing protein 6	-		1.78e-24	0	69843.1	0.00813904	0.0784317	0.026856		12.9388	12.7602	12.8794	12.5998	13.0361	12.9178	12.7994	12.8359	44	42	42	44	43	44	44	43
P13010	XRCC5	X-ray repair cross-complementing protein 5	-		2.65e-29	0	82704.5	0.0354316	0.307648	0.114215		12.9672	12.7746	12.8215	12.5882	13.0635	12.9755	12.8518	12.808	44	45	41	44	43	44	43	41
P13073	COX4I1	Cytochrome c oxidase subunit 4 isoform 1, mitochondrial	+	CIV	2.42e-27	0	19576.7	-0.583902	-3.07264	1.66019	+	13.636	13.8103	13.8203	13.0495	13.6502	13.0362	13.0496	12.9423	12	12	12	12	11	12	12	11
P13284	IFI30	Gamma-interferon-inducible lysosomal thiol reductase	-		2.28e-08	0	27963.6	3.23805	15.7405	4.02152	+	NaN	6.31296	NaN	6.21052	5.67327	9.35758	9.19472	9.35859	0	2	0	1	1	1	1	1
P13473-2	LAMP2	Isoform LAMP-2B of Lysosome-associated membrane glycoprotein 2	-		1.81e-16	0	44955.9	-0.248042	-1.82995	0.931831		13.634	13.6816	14.0263	13.8255	13.4253	13.4729	13.5243	13.4143	8	8	9	9	9	9	8	8
P13489	RNH1	Ribonuclease inhibitor	-		1.06e-19	0	49973.5	-0.396747	-2.52012	1.3441	+	14.7828	15.3284	15.4317	15.1976	14.9864	14.7116	14.7974	14.7369	27	30	28	30	28	30	28	30
P13497;P13497-2;P13497-5;P13497-6	BMP1	Bone morphogenetic protein 1;Isoform BMP1-1 of Bone morphogenetic protein 1;Isoform BMP1-6 of Bone morphogenetic protein 1;Isoform BMP1-7 of Bone morphogenetic protein 1	-		2.21e-08	0	NaN	-0.0424167	-0.0952715	0.0321334		6.35683	7.13692	NaN	6.14494	7.15848	6.31759	NaN	6.99616	6	6	0	4	7	6	0	4
P13591;P13591-1;P13591-4	NCAM1	Neural cell adhesion molecule 1;Isoform 2 of Neural cell adhesion molecule 1;Isoform 4 of Neural cell adhesion molecule 1	-		1.99e-23	0	NaN	-0.103205	-0.480989	0.183327		9.85536	10.1134	NaN	NaN	9.39453	9.71744	9.59967	9.73657	14	14	0	0	12	14	14	14
P13611;P13611-5	VCAN	Versican core protein;Isoform Vint of Versican core protein	-		8.73e-31	0	NaN	0.647531	1.74035	0.87796		8.20944	9.48569	8.01744	8.76136	8.05766	9.17789	9.09779	9.18587	17	36	19	26	18	34	35	35
P13612	ITGA4	Integrin alpha-4	-		9.2e-22	0	114900	-0.716227	-3.17802	1.71843	+	10.446	10.4924	10.3289	11.2749	10.7089	10.003	9.87947	9.91951	25	25	25	27	26	24	21	22
P13639	EEF2	Elongation factor 2	-		1.03e-19	0	95338.1	0.229057	2.75074	1.47809	+	15.1324	15.1149	14.8549	14.9262	15.1649	15.2515	15.2938	15.2579	63	65	61	65	64	66	67	63
P13667	PDIA4	Protein disulfide-isomerase A4	-		2.24e-20	0	72932.5	-0.0428726	-0.602689	0.245056		13.9315	13.8926	13.6276	13.8228	13.8238	13.8055	13.784	13.741	55	54	54	53	55	53	56	54
P13674	P4HA1	Prolyl 4-hydroxylase subunit alpha-1	-		4.42e-23	0	61049.3	0.163266	0.421256	0.162259		12.9673	13.7955	12.2114	13.6566	13.5094	13.4133	13.4186	13.342	35	35	33	35	35	35	34	34
P13686	ACP5	Tartrate-resistant acid phosphatase type 5	-		6.28e-17	0	36598.8	-0.631427	-2.90792	1.47521	+	9.34802	9.46529	9.4299	NaN	10.0669	8.7916	9.16792	8.87878	3	2	4	0	3	2	1	4
P13693	TPT1	Translationally-controlled tumor protein	-		7.42e-17	0	19595.3	0.343583	4.12637	2.20957	+	14.0791	13.9429	13.7626	13.7961	13.9307	14.2707	14.3128	14.1542	13	13	13	13	13	13	13	13
P13716	ALAD	Delta-aminolevulinic acid dehydratase	-		1.39e-14	0	36294.9	-0.688949	-2.79155	1.50151	+	11.4057	10.6624	11.666	11.3084	10.8543	10.4204	10.5127	10.5381	16	14	16	16	16	15	15	16
P13726	F3	Tissue factor	-		3.4e-15	0	33067.5	1.34621	6.49561	2.88921	+	10.0584	10.6666	NaN	9.92416	10.3924	11.7026	11.4634	11.6537	9	10	0	10	10	10	10	10
P13747	HLA-E	HLA class I histocompatibility antigen, alpha chain E	-		1.01e-17	0	40057.6	-0.474382	-1.28435	0.608397		8.85917	8.75894	9.32419	8.59771	7.7596	8.40204	7.7951	8.35948	8	10	10	6	7	6	8	9
P13797	PLS3	Plastin-3	-		9.35e-28	0	70811	-0.129792	-0.416187	0.160051		13.4021	13.6505	14.147	14.5299	13.2905	13.6595	13.6979	13.6652	52	53	52	53	50	53	49	51
P13798	APEH	Acylamino-acid-releasing enzyme	-		1.68e-20	0	81224.6	-0.0584937	-0.498754	0.196743		11.963	12.1487	12.1372	12.2559	11.7636	11.936	12.0154	12.0342	24	26	23	26	23	25	24	23
P13804	ETFA	Electron transfer flavoprotein subunit alpha, mitochondrial	+		4.68e-19	0	35079.6	-0.236263	-1.6139	0.802233		12.9361	12.8902	13.3578	12.7655	12.7744	12.6707	12.682	12.7729	16	18	17	14	16	16	16	15
P13807;P13807-2	GYS1	Glycogen [starch] synthase, muscle;Isoform 2 of Glycogen [starch] synthase, muscle	-		2.98e-28	0	NaN	0.69719	5.28501	2.73136	+	10.1503	10.3806	10.2893	10.6862	10.2156	11.1547	10.9612	11.009	29	29	28	30	29	31	31	29
P13861;P13861-2	PRKAR2A	cAMP-dependent protein kinase type II-alpha regulatory subunit;Isoform 2 of cAMP-dependent protein kinase type II-alpha regulatory subunit	-		5.65e-23	0	NaN	-0.00680612	-0.088429	0.0303915		11.7966	11.9074	11.8998	12.0178	11.6825	11.8498	11.8218	11.8904	24	24	24	25	24	25	24	24
P13984	GTF2F2	General transcription factor IIF subunit 2	-		1.44e-21	0	28380.2	-0.0322669	-0.164378	0.0580757		10.8869	10.1612	10.203	10.1685	10.5832	10.4491	10.2855	10.3703	15	16	14	16	15	16	15	15
P13987;P13987-2	CD59	CD59 glycoprotein;Isoform 2 of CD59 glycoprotein	-		2.58e-09	0	NaN	-0.404062	-1.59031	0.788167		14.6845	15.0551	14.9877	15.3253	14.2319	14.3115	14.5335	14.5135	5	6	5	6	4	5	6	5
P13995	MTHFD2	Bifunctional methylenetetrahydrofolate dehydrogenase/cyclohydrolase, mitochondrial	+		8.42e-23	0	37895.1	1.20513	1.62915	0.811339		9.05003	10.6444	7.83263	9.55049	10.8776	10.8524	10.7616	10.7745	10	14	6	11	17	12	15	14
P14174	MIF	Macrophage migration inhibitory factor	-		1.25e-11	0	12476.3	0.558134	1.77715	0.900069		14.3259	14.9916	14.1221	15.3369	14.4191	15.0583	15.0999	15.4336	4	3	3	4	3	3	3	4
P14209;P14209-3	CD99	CD99 antigen;Isoform 3 of CD99 antigen	-		1.85e-15	0	NaN	-0.00554155	-0.0322072	0.0108388		10.7729	10.891	10.8833	10.9383	11.0263	10.5135	10.89	11.2869	2	2	2	2	2	2	2	2
P14314;P14314-2	PRKCSH	Glucosidase 2 subunit beta;Isoform 2 of Glucosidase 2 subunit beta	-		1.33e-19	0	NaN	0.00992902	0.0450265	0.0152264		13.1725	14.0305	13.8611	13.9952	14.0459	13.8291	13.8385	13.8253	27	27	29	26	28	27	27	28
P14316;P14316-2	IRF2	Interferon regulatory factor 2;Isoform 2 of Interferon regulatory factor 2	-		1.52e-09	0	NaN	-0.407614	-0.803189	0.330795		8.19934	7.45401	7.16046	7.78952	NaN	6.62101	7.86543	NaN	2	2	2	1	0	1	2	0
P14324	FDPS	Farnesyl pyrophosphate synthase	+		2.05e-14	0	48275.5	0.620621	1.83881	0.93716		13.1882	12.6917	13.909	12.4478	12.8579	13.64	13.6117	13.6669	12	13	14	13	11	14	14	14
P14373	TRIM27	Zinc finger protein RFP	-		1.61e-12	0	58489.7	-0.775468	-3.10587	1.57389	+	7.44201	8.09712	7.75336	7.74035	7.489	7.22226	6.63554	NaN	3	3	2	3	3	3	3	0
P14406	COX7A2	Cytochrome c oxidase subunit 7A2, mitochondrial	+	CIV	6.52e-12	0	9395.98	-0.787793	-4.69531	2.47595	+	11.0756	11.1039	11.1562	10.5732	10.8244	10.3527	10.1636	9.96034	2	2	2	2	2	2	2	2
P14543;P14543-2	NID1	Nidogen-1;Isoform 2 of Nidogen-1	-		2.23e-14	0	NaN	0.143136	0.96233	0.428237		8.04982	8.05534	8.47884	7.92951	8.01324	8.32661	8.04321	8.37564	13	15	14	16	15	15	14	17
P14550	AKR1A1	Aldo-keto reductase family 1 member A1	-		3.87e-14	0	36573	-0.525853	-6.77711	3.29715	+	12.4988	12.6591	12.6073	12.3518	12.4156	11.9446	12.0054	11.9919	23	23	24	23	22	23	23	23
P14618	PKM	Pyruvate kinase PKM	-		3.26e-20	0	57936.9	-0.0574502	-0.87156	0.379911		16.1686	16.2389	15.9932	16.1471	16.2586	16.1214	16.142	16.048	53	52	51	54	54	52	54	52
P14618-2	PKM	Isoform M1 of Pyruvate kinase PKM	-		1.76e-15	0	58062.1	-0.758808	-7.91884	3.66696	+	13.477	13.5294	13.6234	13.7108	13.8199	13.007	12.7939	12.8189	5	5	5	5	5	5	5	5
P14621	ACYP2	Acylphosphatase-2	-		1.24e-15	0	11139.6	-1.25593	-4.03764	2.16616	+	10.3923	10.7723	11.7166	10.6488	10.6371	9.71202	9.58252	9.438	8	8	8	8	8	8	7	8
P14625	HSP90B1	Endoplasmin	-		2.93e-26	0	92468.9	-0.313942	-2.06894	1.07566		15.1645	15.5784	14.8987	15.0389	15.1581	14.8556	14.8786	14.8271	71	70	68	68	70	68	69	66
P14649	MYL6B	Myosin light chain 6B	-		3.61e-26	0	22764	0.370661	2.52433	1.34657	+	9.61219	9.84154	9.84033	10.2171	9.66735	10.256	10.2682	10.0949	8	8	7	9	7	9	8	9
P14678;P14678-2;P14678-3;P63162;P63162-2	SNRPB;SNRPB;SNRPB;SNRPN;SNRPN	Small nuclear ribonucleoprotein-associated proteins B and B';Isoform SM-B of Small nuclear ribonucleoprotein-associated proteins B and B';Isoform SM-B1 of Small nuclear ribonucleoprotein-associated proteins B and B';Small nuclear ribonucleoprotein-associated protein N;Isoform 2 of Small nuclear ribonucleoprotein-associated protein N	-		4.02e-22	0	NaN	0.166863	1.46976	0.71665		12.944	12.8959	12.6851	12.7811	12.9485	13.2211	13.0395	12.7928	9	9	8	9	9	8	8	8
P14735	IDE	Insulin-degrading enzyme	+		1.3e-28	0	117968	-0.0911514	-1.71965	0.865535		10.4665	10.5495	10.4691	10.5426	10.642	10.4916	10.358	10.4787	42	45	41	46	45	47	42	44
P14854	COX6B1	Cytochrome c oxidase subunit 6B1	+	CIV	1.54e-17	0	10192.4	-0.57508	-5.94012	2.99285	+	9.37808	9.47868	9.44652	9.35216	9.12144	8.9052	8.67735	8.75834	3	4	4	3	2	4	3	3
P14866	HNRNPL	Heterogeneous nuclear ribonucleoprotein L	-		5.27e-28	0	64132.8	-0.069238	-1.00968	0.453928		12.9871	12.891	12.7458	12.8515	13.0187	12.7814	12.8814	12.8259	27	27	27	27	27	27	28	27
P14868	DARS1	Aspartate--tRNA ligase, cytoplasmic	-		2.55e-26	0	57136.2	0.24066	2.9993	1.61925	+	12.8513	13.0101	12.7447	13.0711	12.8752	13.2057	13.1222	13.1255	39	39	38	40	37	39	39	39
P14921;P14921-2	ETS1	Protein C-ets-1;Isoform c-ETS-1B of Protein C-ets-1	-		1.91e-18	0	NaN	0.426962	1.69683	0.851851		8.75764	8.43626	8.70671	8.30539	7.76528	8.87919	8.60211	8.98236	4	3	5	4	2	4	4	4
P14923	JUP	Junction plakoglobin	-		1.09e-18	0	81744.7	-0.100368	-0.322683	0.120398		9.09408	9.41378	8.83548	8.05084	8.60135	8.68609	8.81231	8.59782	22	19	20	15	16	18	20	19
P14927	UQCRB	Cytochrome b-c1 complex subunit 7	+	CIII	1.74e-16	0	13530.4	-0.0601894	-0.361372	0.136555		10.937	11.0601	11.3099	10.5779	10.8617	11.0053	10.8746	10.7875	11	10	11	11	11	10	9	10
P15056	BRAF	Serine/threonine-protein kinase B-raf	-		7.48e-12	0	84436.9	0.217431	1.63375	0.814089		9.16239	9.06339	9.29259	8.73706	8.88022	9.29127	9.21147	9.23094	3	7	5	5	6	6	3	3
P15104	GLUL	Glutamine synthetase	-		1.17e-20	0	42064.4	-0.407675	-1.27255	0.601601		10.6296	9.95574	11.2645	10.026	10.6474	10.1264	10.0133	10.1512	12	12	12	11	12	12	12	12
P15121	AKR1B1	Aldo-keto reductase family 1 member B1	-		2.09e-19	0	35853.4	0.59565	3.04873	1.64688	+	13.2358	12.6972	13.0161	13.4035	13.5147	13.8206	13.7599	13.7268	21	23	21	21	22	24	23	21
P15144	ANPEP	Aminopeptidase N	-		7.44e-27	0	109540	-0.516026	-1.98229	1.02354		14.9697	14.3989	15.5546	14.7006	14.6883	14.3318	14.3461	14.3612	54	53	51	51	50	54	54	54
P15151;P15151-2;P15151-3;P15151-4	PVR	Poliovirus receptor;Isoform Beta of Poliovirus receptor;Isoform Gamma of Poliovirus receptor;Isoform Delta of Poliovirus receptor	-		4.09e-11	0	NaN	0.119146	0.236575	0.085733		10.3548	11.503	9.60544	11.5949	10.9839	10.9256	10.7431	11.114	4	5	4	5	6	6	5	5
P15153	RAC2	Ras-related C3 botulinum toxin substrate 2	-		4.9e-12	0	21428.8	1.2225	1.42331	0.689303		12.2023	12.7887	9.09737	11.6258	12.1031	12.8778	12.7599	12.7201	4	4	3	4	4	4	4	4
P15170-2;P15170-3	GSPT1	Isoform 2 of Eukaryotic peptide chain release factor GTP-binding subunit ERF3A;Isoform 3 of Eukaryotic peptide chain release factor GTP-binding subunit ERF3A	-		4.47e-36	0	NaN	-0.00358683	-0.0527269	0.0178821		12.5648	12.3085	12.4148	12.3654	12.3105	12.4592	12.3576	12.3508	35	33	34	34	35	33	34	35
P15260	IFNGR1	Interferon gamma receptor 1	-		6.83e-18	0	54404.6	0.830451	3.34862	1.81119	+	7.72943	8.1013	8.43702	8.21888	7.42451	8.70371	8.97234	8.76199	6	6	5	6	6	7	7	6
P15289;P15289-2	ARSA	Arylsulfatase A;Isoform 2 of Arylsulfatase A	-		1.49e-25	0	NaN	-0.217551	-0.625619	0.25602		11.1386	11.9015	11.1948	12.5281	11.5501	11.4587	11.2837	11.5928	12	12	12	12	12	12	12	12
P15291	B4GALT1	Beta-1,4-galactosyltransferase 1	-		4.79e-18	0	43920.3	0.63617	1.6219	0.807008		10.1307	11.3314	9.60124	10.1439	9.92037	10.9252	10.7897	10.8702	8	10	9	10	8	9	9	10
P15311	EZR	Ezrin	-		1.26e-15	0	69412.8	-0.732493	-1.88996	0.967952		13.3232	12.6006	11.8022	12.7881	13.4172	12.0711	12.0513	12.0388	31	29	26	30	30	25	29	28
P15336;P15336-4;P15336-5	ATF2	Cyclic AMP-dependent transcription factor ATF-2;Isoform 4 of Cyclic AMP-dependent transcription factor ATF-2;Isoform 5 of Cyclic AMP-dependent transcription factor ATF-2	-		1.05e-08	0	NaN	-0.230564	-1.15451	0.5222		NaN	8.65183	8.87294	8.36826	8.59467	8.58222	8.57721	8.01467	0	2	2	2	2	2	2	2
P15374	UCHL3	Ubiquitin carboxyl-terminal hydrolase isozyme L3	-		4.67e-20	0	26182.6	0.0146692	0.0858426	0.0294744		10.8954	11.3211	10.8174	11.2282	10.7362	10.9342	10.8966	11.2122	13	15	14	15	15	15	14	15
P15407	FOSL1	Fos-related antigen 1	-		1.12e-14	0	29413.2	-1.08301	-1.48854	0.706023		9.70022	7.59659	10.0133	8.55204	8.73185	8.00134	NaN	7.67024	6	5	7	5	7	3	0	3
P15408;P15408-3	FOSL2	Fos-related antigen 2;Isoform 3 of Fos-related antigen 2	-		2.91e-14	0	NaN	0.700246	3.36207	1.81842	+	7.88548	8.55816	7.76607	7.71355	8.09164	8.80035	8.60952	8.69981	3	6	6	4	4	6	7	6
P15502-1;P15502-2;P15502-4	ELN	Isoform 1 of Elastin;Isoform 2 of Elastin;Isoform 4 of Elastin	-		1.06e-18	0	NaN	1.74508	4.39233	1.66025	+	NaN	8.21128	NaN	7.17159	NaN	9.45234	9.54566	9.31153	0	5	0	4	0	8	8	8
P15529-2;P15529-3;P15529-4;P15529-5;P15529-6;P15529-7	CD46	Isoform B of Membrane cofactor protein;Isoform D of Membrane cofactor protein;Isoform F of Membrane cofactor protein;Isoform H of Membrane cofactor protein;Isoform J of Membrane cofactor protein;Isoform L of Membrane cofactor protein	-		2.35e-18	0	NaN	0.322016	1.50641	0.738312		10.7049	10.2737	11.0136	10.6906	10.1816	11.0324	10.7323	10.9198	9	9	9	9	8	8	8	9
P15529;P15529-10;P15529-11;P15529-12;P15529-13;P15529-14;P15529-15	CD46	Membrane cofactor protein;Isoform 2 of Membrane cofactor protein;Isoform C of Membrane cofactor protein;Isoform E of Membrane cofactor protein;Isoform G of Membrane cofactor protein;Isoform I of Membrane cofactor protein;Isoform K of Membrane cofactor protein	-		6.32e-17	0	NaN	0.453747	3.97419	2.13479	+	9.744	9.57523	9.93334	9.61899	9.53845	10.1106	10.0022	10.2945	1	2	2	2	2	2	2	2
P15559;P15559-2	NQO1	NAD(P)H dehydrogenase [quinone] 1;Isoform 2 of NAD(P)H dehydrogenase [quinone] 1	-		6.52e-27	0	NaN	0.890302	0.734621	0.309562		13.9045	14.4129	12.9401	9.79364	14.8953	14.1045	14.1409	13.9934	15	16	12	10	16	16	16	14
P15586	GNS	N-acetylglucosamine-6-sulfatase	-		1.25e-17	0	62082.1	-0.155109	-1.47904	0.72213		12.9438	13.3131	13.2441	13.3991	13.1872	13.0125	13.1129	13.0617	15	14	16	15	15	13	15	16
P15735;P15735-2	PHKG2	Phosphorylase b kinase gamma catalytic chain, liver/testis isoform;Isoform 2 of Phosphorylase b kinase gamma catalytic chain, liver/testis isoform	-		3.93e-18	0	NaN	0.522809	2.53326	1.3518	+	8.06782	8.53784	8.92272	8.50631	8.65622	9.18449	8.80921	9.18927	10	8	10	9	7	10	10	9
P15848	ARSB	Arylsulfatase B	-		4.84e-23	0	59687.2	-0.517105	-1.39632	0.673478		10.383	11.0607	10.6298	11.9682	10.6902	10.4055	10.4124	10.4699	13	14	11	16	13	14	12	11
P15880	RPS2	40S ribosomal protein S2	-		2.37e-21	0	31324.4	0.0726781	0.651822	0.268679		14.5671	14.689	14.2357	14.6209	14.6387	14.6597	14.6619	14.5473	21	21	21	21	21	21	21	21
P15882;P15882-3	CHN1	N-chimaerin;Isoform 3 of N-chimaerin	-		4.05e-13	0	NaN	0.256863	1.02243	0.460897		10.8303	11.1463	10.0892	10.9725	10.926	11.0072	10.937	11.205	5	5	4	2	5	5	5	5
P15884;P15884-10;P15884-11;P15884-12;P15884-13;P15884-14;P15884-15;P15884-16;P15884-2;P15884-3;P15884-4;P15884-5;P15884-6;P15884-7;P15884-8;P15884-9	TCF4	Transcription factor 4;Isoform F- of Transcription factor 4;Isoform 11 of Transcription factor 4;Isoform E- of Transcription factor 4;Isoform 13 of Transcription factor 4;Isoform C- of Transcription factor 4;Isoform C-delta of Transcription factor 4;Isoform I- of Transcription factor 4;Isoform SEF2-1A of Transcription factor 4;Isoform SEF2-1D of Transcription factor 4;Isoform B+delta of Transcrip…	-		1.9e-07	0	NaN	-0.332281	-0.583658	0.233003		NaN	7.78412	8.70844	6.90734	6.65611	7.41331	6.84916	7.28269	0	1	1	1	2	1	2	2
P15924	DSP	Desmoplakin	-		3.26e-27	0	331774	-1.84022	-2.27199	1.19727		11.4123	11.1184	8.01762	10.5271	9.7995	8.25564	8.49848	8.25016	167	165	69	153	137	87	93	77
P15927;P15927-2;P15927-3	RPA2	Replication protein A 32 kDa subunit;Isoform 2 of Replication protein A 32 kDa subunit;Isoform 3 of Replication protein A 32 kDa subunit	-		3.35e-20	0	NaN	-0.0508226	-0.230126	0.0832099		11.5564	11.2304	11.7632	10.8864	11.699	11.473	11.3258	11.3299	8	8	7	8	8	8	7	8
P16035	TIMP2	Metalloproteinase inhibitor 2	-		2.64e-23	0	24399.2	0.651104	3.84429	2.06975	+	10.4769	10.3557	10.8718	10.2133	10.2375	10.9289	11.1418	11.1757	13	12	13	12	13	13	12	13
P16070-12;P16070-13;P16070-14;P16070-8	CD44	Isoform 12 of CD44 antigen;Isoform 13 of CD44 antigen;Isoform 14 of CD44 antigen;Isoform 8 of CD44 antigen	-		1.09e-19	0	NaN	-0.476919	-4.98512	2.60398	+	14.9737	14.5736	14.8886	14.883	14.7166	14.324	14.3286	14.338	11	11	12	12	12	11	12	11
P16083	NQO2	Ribosyldihydronicotinamide dehydrogenase [quinone]	-		3.98e-18	0	25918.6	0.341754	1.05096	0.476576		10.7443	10.706	9.78482	10.641	9.63898	10.6826	10.6836	10.5681	13	12	10	14	11	14	11	12
P16152	CBR1	Carbonyl reductase [NADPH] 1	-		5.48e-24	0	30374.9	-0.471137	-3.60658	1.9478	+	13.9858	13.765	14.2992	14.0546	13.7858	13.5073	13.4905	13.5231	20	20	18	18	20	19	17	18
P16219	ACADS	Short-chain specific acyl-CoA dehydrogenase, mitochondrial	+		6.31e-15	0	44297.2	-0.73736	-1.07789	0.491474		8.88999	8.77282	10.4237	7.22124	8.55356	8.15521	7.81947	8.13001	10	10	12	5	11	9	8	6
P16220;P16220-2	CREB1	Cyclic AMP-responsive element-binding protein 1;Isoform CREB-B of Cyclic AMP-responsive element-binding protein 1	-		7.29e-18	0	NaN	-0.117111	-1.50956	0.740177		12.1608	11.8568	12.0593	12.0149	11.9189	11.8342	11.8506	11.9703	4	4	4	4	4	4	4	4
P16234	PDGFRA	Platelet-derived growth factor receptor alpha	-		3.41e-21	0	122670	-0.924138	-6.79099	3.30194	+	10.7147	10.2436	10.703	10.5854	10.8048	9.75725	9.58597	9.71528	36	35	35	37	35	31	30	31
P16260	SLC25A16	Graves disease carrier protein	+		1.9e-16	0	36223.6	0.371451	1.90767	0.978617		8.19842	8.7622	8.74929	8.2282	8.34898	9.08857	8.60986	8.78818	5	6	9	7	9	9	8	9
P16278;P16278-3	GLB1	Beta-galactosidase;Isoform 3 of Beta-galactosidase	-		4.75e-28	0	NaN	-0.366591	-1.15542	0.534841		11.3316	12.4546	11.45	12.4098	12.0971	11.6684	11.5635	11.5142	18	19	17	20	19	18	18	17
P16298;P16298-3;P16298-4	PPP3CB	Serine/threonine-protein phosphatase 2B catalytic subunit beta isoform;Isoform 3 of Serine/threonine-protein phosphatase 2B catalytic subunit beta isoform;Isoform 4 of Serine/threonine-protein phosphatase 2B catalytic subunit beta isoform	-		5.85e-16	0	NaN	0.254479	1.89169	0.968996		9.29065	9.43826	9.77978	9.20337	9.39216	9.61231	9.7482	9.66546	11	9	11	10	11	10	11	9
P16333	NCK1	Cytoplasmic protein NCK1	-		4.97e-24	0	42864.5	-0.115894	-1.00726	0.45261		10.2599	10.2332	10.3996	10.6291	10.1339	10.1879	10.2091	10.2488	22	20	21	23	21	23	21	22
P16383;P16383-2	GCFC2	GC-rich sequence DNA-binding factor 2;Isoform 2 of GC-rich sequence DNA-binding factor 2	-		2.13e-20	0	NaN	-0.0214635	-0.0942249	0.0324528		9.6011	8.88892	9.39592	8.81926	8.94068	9.00124	9.36536	8.95653	3	3	3	2	3	4	3	3
P16401	H1-5	Histone H1.5	-		1.66e-13	0	22580.2	0.00333951	0.0200746	0.00672481		15.5711	15.0704	15.3493	14.9308	15.4949	15.2382	15.367	15.2547	9	8	8	8	9	8	10	8
P16402	H1-3	Histone H1.3	-		0.0026022	0.00498132	22349.9	-0.149399	-0.321517	0.116953		NaN	13.2513	14.2302	NaN	14.469	13.5106	13.6049	14.3869	0	2	1	0	2	1	3	2
P16403	H1-2	Histone H1.2	-		1.22e-16	0	21364.8	0.0117355	0.0625937	0.0213069		15.1605	14.7235	14.7767	14.5629	15.2641	14.8345	15.0622	14.8311	13	11	13	11	12	12	13	13
P16435	POR	NADPH--cytochrome P450 reductase	-		2.21e-26	0	76689.7	-0.0455629	-0.20502	0.0734854		11.4785	11.3285	12.1669	11.3595	11.2658	11.5449	11.418	11.4599	38	37	39	36	37	39	36	36
P16455	MGMT	Methylated-DNA--protein-cysteine methyltransferase	-		7.16e-19	0	21646	-0.215294	-0.526698	0.209505		9.59277	10.5501	8.83507	10.3325	9.58351	9.57268	9.47273	9.64503	7	8	7	7	8	8	8	8
P16591	FER	Tyrosine-protein kinase Fer	-		2.58e-24	0	94637.9	0.138778	0.681132	0.283		8.43008	8.17667	8.80504	8.70387	8.09699	8.79559	8.41016	8.53817	15	16	17	18	16	19	16	16
P16615	ATP2A2	Sarcoplasmic/endoplasmic reticulum calcium ATPase 2	-		3.46e-24	0	114757	-0.0109305	-0.0701296	0.0239393		13.4687	13.2805	13.9119	13.4567	13.2655	13.4555	13.4625	13.4792	52	53	52	51	52	52	54	51
P16930	FAH	Fumarylacetoacetase	-		1.12e-20	0	46374.3	0.549228	4.11429	2.20369	+	10.8235	10.8993	10.7551	11.3204	10.9487	11.4372	11.5062	11.5524	18	18	16	19	18	19	19	18
P16949	STMN1	Stathmin	-		7.45e-16	0	17302.5	-0.244795	-1.29652	0.615421		13.94	13.6745	14.1567	13.3473	13.9826	13.5807	13.6058	13.5397	16	14	15	15	15	13	15	15
P16989	YBX3	Y-box-binding protein 3	-		2.31e-28	0	40090	0.309491	2.7591	1.48289	+	12.2573	12.4223	11.9853	12.446	12.3666	12.6074	12.5984	12.6093	21	22	19	21	21	21	23	22
P16989-2	YBX3	Isoform 2 of Y-box-binding protein 3	-		2.78e-11	0	31947.1	-0.112111	-1.26251	0.580958		10.2976	10.0962	10.333	NaN	10.251	10.0299	10.0856	10.2815	2	2	2	0	2	2	2	2
P17026	ZNF22	Zinc finger protein 22	-		2.87e-10	0	25915.4	0.669666	1.35527	0.632015		5.67261	6.07698	NaN	6.30963	6.05296	5.79861	6.56782	7.72671	1	3	0	2	3	3	3	2
P17029	ZKSCAN1	Zinc finger protein with KRAB and SCAN domains 1	-		1.31e-16	0	63630	-0.395404	-1.64117	0.818527		7.52792	7.75498	7.51135	7.95568	7.33845	7.55909	6.69861	7.40912	4	3	4	3	4	4	3	3
P17050	NAGA	Alpha-N-acetylgalactosaminidase	-		1.28e-30	0	46564.6	-0.405978	-1.9326	0.993631		10.4954	11.0283	10.5001	11.0195	11.2646	10.5579	10.3833	10.4256	9	10	9	10	11	10	8	9
P17081	RHOQ	Rho-related GTP-binding protein RhoQ	-		3.06e-12	0	22659.4	0.452606	3.26501	1.76597	+	8.86973	8.60328	8.73981	8.84269	8.36934	9.05643	9.31597	9.04033	4	4	4	4	4	4	3	4
P17096;P17096-3	HMGA1	High mobility group protein HMG-I/HMG-Y;Isoform HMG-R of High mobility group protein HMG-I/HMG-Y	-		1.28e-22	0	NaN	0.490849	1.81119	0.92054		14.0147	13.1117	13.9437	13.5816	13.1766	13.7986	14.2956	14.0754	8	7	7	8	6	8	8	8
P17152	TMEM11	Transmembrane protein 11, mitochondrial	+		1.92e-15	0	21540.8	0.0446791	0.30676	0.113852		10.6774	10.9356	10.9122	10.3704	10.5893	10.8415	10.7218	10.6617	4	4	4	4	4	4	4	4
P17174	GOT1	Aspartate aminotransferase, cytoplasmic	-		4.76e-17	0	46247.5	0.128126	0.761709	0.323216		11.9026	12.3125	11.6535	12.0482	12.3152	12.163	12.1827	12.1778	26	26	26	24	26	26	26	26
P17252	PRKCA	Protein kinase C alpha type	-		1.34e-22	0	76749.9	-0.0923819	-0.407466	0.156266		10.7764	10.657	10.3275	10.3752	11.268	10.5418	10.5775	10.646	29	31	27	30	29	30	29	27
P17275	JUNB	Transcription factor jun-B	-		8.54e-22	0	35879.3	0.209534	0.451285	0.17546		8.26384	8.24456	6.82807	8.72173	7.4695	8.16906	8.37122	7.80495	4	4	4	5	3	4	3	3
P17301	ITGA2	Integrin alpha-2	-		4.51e-23	0	129295	-0.144597	-0.372286	0.141177		10.9008	10.6121	11.2648	12.2292	11.7602	11.221	11.1693	11.2361	37	34	35	35	40	37	38	37
P17302	GJA1	Gap junction alpha-1 protein	-		9.31e-22	0	43008.4	0.505733	0.665046	0.27512		10.6244	11.125	9.75137	12.0135	8.69354	10.9847	10.9248	10.9323	22	21	19	24	15	22	22	21
P17405;P17405-4	SMPD1	Sphingomyelin phosphodiesterase;Isoform 4 of Sphingomyelin phosphodiesterase	-		7.92e-19	0	NaN	0.0814716	0.668928	0.277017		10.7232	10.4771	10.4595	10.8786	10.8326	10.8448	10.73	10.6922	12	13	13	14	12	14	13	13
P17480	UBTF	Nucleolar transcription factor 1	-		6.59e-22	0	89405.9	0.0651314	0.648017	0.266832		10.3087	10.2161	9.87645	10.1639	10.2324	10.2553	10.1835	10.2351	25	27	25	26	27	27	26	26
P17535	JUND	Transcription factor jun-D	-		1.09e-18	0	35173.9	0.0362261	0.148218	0.0520632		9.46405	9.01875	9.64624	8.83871	9.78707	9.39623	9.44974	9.3156	4	3	3	4	4	3	3	3
P17544;P17544-2;P17544-3;P17544-4;P17544-6	ATF7	Cyclic AMP-dependent transcription factor ATF-7;Isoform 1 of Cyclic AMP-dependent transcription factor ATF-7;Isoform 2 of Cyclic AMP-dependent transcription factor ATF-7;Isoform 4 of Cyclic AMP-dependent transcription factor ATF-7;Isoform 6 of Cyclic AMP-dependent transcription factor ATF-7	-		8.65e-05	0	NaN	0.00643444	0.0280452	0.00923082		NaN	8.60662	8.60341	NaN	8.06772	8.46714	8.66149	8.16843	0	2	2	0	2	2	2	2
P17568	NDUFB7	NADH dehydrogenase [ubiquinone] 1 beta subcomplex subunit 7	+	CI	1.06e-17	0	16401.9	-0.973407	-8.5797	3.86095	+	10.8029	10.9187	11.0705	10.6083	10.8837	9.79307	9.83453	10.0226	6	6	6	6	6	6	6	6
P17612	PRKACA	cAMP-dependent protein kinase catalytic subunit alpha	+		8.64e-25	0	40589.7	-0.100493	-1.21185	0.566833		10.8895	10.6097	10.7531	10.5606	10.6162	10.5912	10.6322	10.5326	8	6	6	7	8	7	8	8
P17655	CAPN2	Calpain-2 catalytic subunit	-		4.43e-21	0	79995.4	0.109088	0.703104	0.293845		14.0336	13.6504	14.0315	13.4886	13.57	13.884	13.8533	13.8545	37	37	37	36	36	37	37	37
P17661	DES	Desmin	-		4.76e-16	0	53535.8	3.18493	6.41431	3.16906	+	9.70752	10.9797	10.4391	9.44658	8.86963	12.9787	13.1138	13.1278	18	24	18	20	15	27	28	27
P17676;P17676-2	CEBPB	CCAAT/enhancer-binding protein beta;Isoform 2 of CCAAT/enhancer-binding protein beta	-		3.22e-20	0	NaN	0.201537	0.793453	0.339386		9.66416	9.14009	9.25035	9.65654	8.64703	9.54	9.37271	9.5068	9	8	9	8	5	8	9	9
P17677;P17677-2	GAP43	Neuromodulin;Isoform 2 of Neuromodulin	-		6.36e-08	0	NaN	0.612981	2.35286	0.999802		NaN	NaN	7.71367	7.51289	NaN	8.53944	7.87337	8.26596	0	0	2	2	0	3	3	3
P17706;P17706-2;P17706-4	PTPN2	Tyrosine-protein phosphatase non-receptor type 2;Isoform 2 of Tyrosine-protein phosphatase non-receptor type 2;Isoform 4 of Tyrosine-protein phosphatase non-receptor type 2	-		7.14e-24	0	NaN	-0.0765625	-0.428616	0.165475		8.16979	8.5211	8.13215	8.53981	8.52552	8.48589	7.9484	8.46904	8	7	6	8	9	8	8	8
P17812	CTPS1	CTP synthase 1	-		2.48e-22	0	66690.4	0.73806	3.50643	1.89529	+	11.2547	11.8146	10.8256	11.3223	11.2471	12.061	11.9835	12.0483	31	31	29	30	32	33	31	32
P17813	ENG	Endoglin	-		1.04e-18	0	70578.1	0.395126	2.20814	1.15914		11.9862	12.1545	11.5665	11.5173	12.0731	12.1789	12.2933	12.2918	20	19	20	20	20	21	20	19
P17844	DDX5	Probable ATP-dependent RNA helicase DDX5	-		3.1e-22	0	69148.1	-0.0437478	-0.241456	0.0876495		12.4754	12.0406	12.3658	11.7539	12.38	12.2263	12.0906	12.1613	31	28	28	27	29	31	32	28
P17858	PFKL	ATP-dependent 6-phosphofructokinase, liver type	-		7.66e-21	0	85018.4	0.156344	0.928492	0.410075		12.2932	12.4138	11.8954	12.6626	12.2793	12.545	12.4497	12.4009	35	34	33	35	35	36	34	35
P17900	GM2A	Ganglioside GM2 activator	-		2.24e-21	0	20838.4	-0.135669	-0.491634	0.193519		10.8405	10.9467	11.6538	11.4636	10.548	11.0631	10.9515	10.8499	7	7	7	7	7	7	7	7
P17931	LGALS3	Galectin-3	-		1.24e-21	0	26152.3	-1.11911	-7.85044	3.6461	+	13.9977	13.8707	14.4208	13.9408	13.8773	13.009	12.8763	12.8218	11	11	11	11	10	10	11	11
P17936;P17936-2	IGFBP3	Insulin-like growth factor-binding protein 3;Isoform 2 of Insulin-like growth factor-binding protein 3	-		6.53e-16	0	NaN	-1.80048	-3.37798	1.82696	+	11.5037	11.5102	10.2785	11.9325	12.7489	9.75802	9.8195	9.80536	17	15	13	16	18	14	14	15
P17980	PSMC3	26S proteasome regulatory subunit 6A	-		2.86e-28	0	49203.5	0.0748412	1.87884	0.961256		12.3097	12.2839	12.1763	12.2541	12.2631	12.3264	12.3974	12.273	34	34	34	32	34	33	34	34
P17987	TCP1	T-complex protein 1 subunit alpha	-		9.51e-20	0	60343.6	0.233107	4.73741	2.49485	+	13.7372	13.6516	13.5817	13.5414	13.6766	13.8252	13.8863	13.901	36	36	35	36	36	36	35	36
P18031	PTPN1	Tyrosine-protein phosphatase non-receptor type 1	-		3.98e-21	0	49966.8	0.437884	8.09209	3.71912	+	10.8961	10.9315	10.8548	11.0788	10.9363	11.4035	11.3232	11.4054	24	25	25	25	24	24	26	26
P18074	ERCC2	General transcription and DNA repair factor IIH helicase subunit XPD	-		2.28e-23	0	86909.2	0.359652	1.99789	1.03294		8.90205	8.51117	8.90563	8.2324	8.57153	9.09267	8.82641	9.03355	17	13	16	15	14	16	17	16
P18077	RPL35A	60S ribosomal protein L35a	-		2.11e-23	0	12537.7	0.0191629	0.184529	0.0656646		14.4893	14.4841	14.1787	14.3141	14.4998	14.5136	14.4732	14.2503	9	9	9	8	9	9	8	9
P18084	ITGB5	Integrin beta-5	-		1.03e-19	0	88054.2	-0.325353	-1.23287	0.578832		11.0082	11.1489	11.1769	11.1003	10.1309	10.596	10.5499	10.6172	36	37	34	36	33	32	35	32
P18085	ARF4	ADP-ribosylation factor 4	-		4.45e-16	0	20510.8	0.257927	1.93192	0.993218		15.5328	15.8393	15.2167	15.4885	15.5676	15.8201	15.8014	15.7393	7	7	7	7	8	8	7	7
P18124	RPL7	60S ribosomal protein L7	-		2.13e-18	0	29225.8	-0.0102518	-0.0543588	0.0184468		14.4006	14.6339	13.9667	14.691	14.2761	14.2561	14.3176	14.5765	21	21	21	22	22	21	21	22
P18206;P18206-2	VCL	Vinculin;Isoform 1 of Vinculin	-		8.58e-35	0	NaN	0.0809831	0.661401	0.273341		14.4818	14.8353	14.3753	14.5366	14.7788	14.5913	14.7421	14.7141	84	89	84	87	88	84	88	86
P18433;P18433-6	PTPRA	Receptor-type tyrosine-protein phosphatase alpha;Isoform 2 of Receptor-type tyrosine-protein phosphatase alpha	-		1.39e-19	0	NaN	-0.0842261	-0.222681	0.0803096		8.69686	8.55048	9.57554	8.75026	7.85484	8.50222	8.4388	8.86308	11	12	17	11	14	13	11	13
P18440	NAT1	Arylamine N-acetyltransferase 1	-		2.67e-16	0	33898.7	-0.560804	-4.02182	2.15836	+	9.45556	9.35068	9.91444	9.68067	9.68787	9.10859	9.13181	8.93072	8	7	5	10	8	9	7	7
P18583-5	SON	Isoform D of Protein SON	-		1.54e-30	0	267035	0.0611268	0.379952	0.14444		10.764	10.598	10.7741	10.1316	10.5796	10.614	10.5429	10.7348	43	43	43	40	43	44	43	41
P18615	NELFE	Negative elongation factor E	-		1.06e-16	0	43239.8	0.0103427	0.0535288	0.0181595		9.40482	8.87439	9.36931	8.68851	9.08056	8.9405	9.17493	9.16615	16	14	15	14	14	14	15	14
P18621;P18621-3	RPL17	60S ribosomal protein L17;Isoform 3 of 60S ribosomal protein L17	-		1.23e-16	0	NaN	0.102461	1.20783	0.564542		14.2032	14.2996	13.9441	14.2226	14.2147	14.2535	14.3493	14.2352	13	14	12	12	12	13	13	12
P18669	PGAM1	Phosphoglycerate mutase 1	-		7.23e-16	0	28803.9	0.210554	2.57902	1.37857	+	14.7593	14.6738	14.656	14.8817	14.5107	14.9021	14.9051	14.9133	23	23	21	24	22	24	25	23
P18754;P18754-2	RCC1	Regulator of chromosome condensation;Isoform 2 of Regulator of chromosome condensation	-		4.63e-29	0	NaN	0.264401	2.81465	1.51472	+	11.2021	11.0989	10.901	11.3198	11.1553	11.4511	11.3845	11.3639	17	16	17	15	17	17	17	17
P18850	ATF6	Cyclic AMP-dependent transcription factor ATF-6 alpha	-		3.42e-15	0	74584.6	-0.455266	-1.3379	0.639401		7.93782	7.32436	8.44825	7.05388	7.44264	7.4042	7.13731	7.01685	6	4	2	2	6	3	4	4
P18858;P18858-3	LIG1	DNA ligase 1;Isoform 3 of DNA ligase 1	-		2.33e-13	0	NaN	-0.384867	-0.82077	0.347633		8.21754	6.5447	8.13523	NaN	7.50638	6.97676	7.40093	7.2706	11	3	11	0	6	8	10	9
P18887	XRCC1	DNA repair protein XRCC1	-		3.16e-17	0	69476.5	-0.199797	-0.841596	0.364244		9.79796	9.74787	9.61897	9.20369	10.296	9.42567	9.61993	9.55369	14	13	12	13	14	13	14	13
P19021	PAM	Peptidyl-glycine alpha-amidating monooxygenase	-		2.2e-19	0	108332	-1.65889	-2.42276	1.28677		9.74958	9.5206	12.1348	9.34693	9.8239	8.55458	8.50414	8.31006	33	32	37	31	34	24	23	23
P19022	CDH2	Cadherin-2	-		8.11e-23	0	99809.3	-0.278988	-0.657304	0.271345		10.3098	11.2831	9.56812	11.1898	10.77	10.4562	10.1926	10.3867	16	16	14	18	18	18	17	17
P19174-2	PLCG1	Isoform 2 of 1-phosphatidylinositol 4,5-bisphosphate phosphodiesterase gamma-1	-		1.48e-34	0	148660	0.360405	2.7936	1.50268	+	9.84933	9.61983	10.0619	9.58301	9.62353	10.1076	10.0099	10.2063	39	35	39	34	38	42	41	40
P19256;P19256-2;P19256-3	CD58	Lymphocyte function-associated antigen 3;Isoform 2 of Lymphocyte function-associated antigen 3;Isoform 3 of Lymphocyte function-associated antigen 3	-		1.63e-24	0	NaN	-0.230654	-2.10507	1.09737		10.3238	10.5544	10.3777	10.0939	10.3545	9.97814	10.1604	10.1921	2	2	2	3	2	2	2	2
P19338	NCL	Nucleolin	-		3.6e-17	0	76614.4	0.0426293	0.535239	0.213439		14.1015	14.0697	13.8877	14.0564	14.2512	14.0633	14.1398	14.1447	33	31	31	32	33	31	31	31
P19367;P19367-2;P19367-3;P19367-4	HK1	Hexokinase-1;Isoform 2 of Hexokinase-1;Isoform 3 of Hexokinase-1;Isoform 4 of Hexokinase-1	mito-interacting		2.91e-28	0	NaN	0.18993	0.711939	0.298232		13.3385	13.0014	13.9805	13.228	12.8041	13.467	13.4524	13.4619	49	47	48	47	47	49	49	48
P19387	POLR2C	DNA-directed RNA polymerase II subunit RPB3	-		1.45e-26	0	31441.2	0.0873604	1.03303	0.466711		10.4522	10.4071	10.1476	10.4039	10.3164	10.5045	10.3128	10.4811	12	12	11	11	10	12	11	12
P19388	POLR2E	DNA-directed RNA polymerases I, II, and III subunit RPABC1	-		2.76e-16	0	24551.2	0.0943755	1.4583	0.709891		11.015	10.8798	10.8575	10.8032	11.0402	11.0667	10.998	10.9757	9	9	9	9	10	9	10	9
P19404	NDUFV2	NADH dehydrogenase [ubiquinone] flavoprotein 2, mitochondrial	+	CI	1.43e-25	0	27391.6	-0.828652	-6.9855	3.36828	+	11.0136	11.0459	11.3207	10.7764	10.9994	10.1923	10.1449	10.2704	11	11	12	10	12	11	11	12
P19438	TNFRSF1A	Tumor necrosis factor receptor superfamily member 1A	-		1.28e-14	0	50494.9	-0.0732412	-0.328632	0.122859		10.2804	9.75927	9.89957	10.5247	9.88493	10.2866	9.74737	9.95564	4	5	7	6	5	7	6	5
P19447	ERCC3	General transcription and DNA repair factor IIH helicase subunit XPB	-		4.48e-22	0	89277.7	-0.0759084	-0.712466	0.298494		8.43922	8.13693	8.56539	8.41289	8.30343	8.39334	8.17667	8.31698	21	18	19	20	17	17	20	18
P19474	TRIM21	E3 ubiquitin-protein ligase TRIM21	-		4.09e-17	0	54169.7	0.149596	0.79815	0.341794		10.4105	9.65104	10.3077	10.0253	9.88031	10.1516	10.2866	10.1756	16	14	16	17	16	16	18	17
P19525	EIF2AK2	Interferon-induced, double-stranded RNA-activated protein kinase	-		1.98e-30	0	62094.3	-0.0313624	-0.797123	0.341267		11.0486	10.9222	11.0416	10.9974	11.051	10.9661	10.9378	11.0385	22	20	21	20	21	21	20	19
P19532	TFE3	Transcription factor E3	-		1.6e-19	0	61521	-0.00840867	-0.047075	0.0159314		9.33983	8.92371	9.38643	8.99464	8.82676	9.32965	9.04632	8.88162	8	8	8	10	8	8	8	7
P19623	SRM	Spermidine synthase	-		3.15e-20	0	33824.7	0.221057	1.07979	0.492523		12.7929	13.0856	12.2197	12.948	12.9719	13.0562	12.9984	13.0194	17	17	18	17	18	17	18	18
P19634	SLC9A1	Sodium/hydrogen exchanger 1	-		1.24e-25	0	90763	-0.335102	-2.15364	1.12651		8.89656	9.38029	9.05259	9.51745	9.09451	8.95264	8.80187	8.80502	9	13	10	11	9	9	10	9
P19784	CSNK2A2	Casein kinase II subunit alpha'	-		6.97e-25	0	41213.2	0.252196	3.57862	1.93321	+	10.3996	10.1856	10.1783	10.3422	10.34	10.6417	10.4824	10.4999	18	18	18	18	17	18	18	18
P19793;P19793-2	RXRA	Retinoic acid receptor RXR-alpha;Isoform 2 of Retinoic acid receptor RXR-alpha	-		3.74e-23	0	NaN	-0.115975	-0.445407	0.17286		7.85885	7.70074	7.3077	7.99383	7.53669	8.07476	7.1071	7.50891	6	4	5	4	5	4	4	3
P19823	ITIH2	Inter-alpha-trypsin inhibitor heavy chain H2	-		3.45e-13	0	106463	0.184371	0.685327	0.285064		10.0602	9.82374	9.5555	10.766	10.1296	10.2734	10.2478	10.233	5	5	5	5	5	4	5	5
P19838;P19838-2	NFKB1	Nuclear factor NF-kappa-B p105 subunit;Isoform 2 of Nuclear factor NF-kappa-B p105 subunit	-		2.49e-19	0	NaN	-0.136523	-1.67542	0.839019		9.88344	9.91569	10.0825	10.1155	9.79699	9.79644	9.82705	9.84338	32	32	33	31	31	33	27	32
P19883;P19883-2	FST	Follistatin;Isoform 2 of Follistatin	-		3.39e-31	0	NaN	2.17954	3.98321	2.13927	+	8.38034	9.61777	7.89577	8.74871	7.1707	10.4989	10.5311	10.5965	11	12	10	9	8	13	14	12
P19971	TYMP	Thymidine phosphorylase	-		9.65e-26	0	49955.5	1.67129	10.3454	3.83795	+	9.03682	9.38781	NaN	9.08531	8.72469	10.6926	10.7322	10.7651	16	16	0	14	12	18	18	17
P20020;P20020-1;P20020-4;P20020-6	ATP2B1	Plasma membrane calcium-transporting ATPase 1;Isoform D of Plasma membrane calcium-transporting ATPase 1;Isoform C of Plasma membrane calcium-transporting ATPase 1;Isoform K of Plasma membrane calcium-transporting ATPase 1	-		9.07e-22	0	NaN	-0.24125	-0.787693	0.336438		11.2385	10.8178	10.2754	11.6587	10.9574	10.8061	10.7278	10.711	27	23	24	27	24	25	24	26
P20042	EIF2S2	Eukaryotic translation initiation factor 2 subunit 2	-		1.23e-26	0	38388.4	0.285396	3.6967	1.99448	+	12.2234	12.2599	12.0009	12.3076	12.2854	12.4601	12.4817	12.5606	25	26	26	26	24	25	26	25
P20073;P20073-2	ANXA7	Annexin A7;Isoform 2 of Annexin A7	-		2.92e-19	0	NaN	-0.450894	-2.79536	1.50369	+	13.3756	13.2675	13.8581	13.4531	13.1534	12.9754	12.9273	13.0092	22	22	22	22	23	22	22	21
P20226;P20226-2	TBP	TATA-box-binding protein;Isoform 2 of TATA-box-binding protein	-		9.81e-06	0	NaN	-0.0300379	-0.0260281	0.00806613		6.16596	NaN	NaN	NaN	8.47087	7.34911	7.22764	NaN	1	0	0	0	2	3	2	0
P20290	BTF3	Transcription factor BTF3	-		8.95e-24	0	22168	0.255329	2.93114	1.5809	+	11.5276	11.2672	11.5104	11.2879	11.5182	11.5974	11.6649	11.7705	11	11	10	11	10	10	11	10
P20336	RAB3A	Ras-related protein Rab-3A	mito-interacting		1.34e-09	0	24983.9	-0.673977	-1.30583	0.582284		8.08632	NaN	8.23963	9.31357	8.37074	7.32696	NaN	8.33021	2	0	1	1	2	1	0	2
P20337	RAB3B	Ras-related protein Rab-3B	-		2.91e-11	0	24757.9	-0.692381	-3.98732	2.1413	+	13.1607	12.4598	12.7019	12.7131	12.4532	12.0788	11.9778	11.9595	8	8	8	8	7	8	7	7
P20338	RAB4A	Ras-related protein Rab-4A	-		6.63e-20	0	24389.6	0.210799	1.57262	0.777627		10.8311	10.6389	11.1218	10.7847	10.5594	11.0959	10.9465	10.9516	10	10	10	10	10	10	10	10
P20339;P20339-2	RAB5A	Ras-related protein Rab-5A;Isoform 2 of Ras-related protein Rab-5A	-		1.91e-19	0	NaN	-0.0376963	-0.330717	0.123723		12.6741	12.7565	13.0967	12.8215	12.7265	12.628	12.819	12.8851	6	6	6	6	6	6	6	6
P20340	RAB6A	Ras-related protein Rab-6A	-		2.71e-20	0	23592.8	-0.0463199	-0.998568	0.447871		13.9855	14.1003	13.9822	14.0305	13.9995	13.8854	13.9782	14.0562	18	18	17	16	17	18	18	17
P20585	MSH3	DNA mismatch repair protein Msh3	-		2.47e-16	0	127412	-0.0449962	-0.333939	0.125061		8.58628	8.32272	8.69877	8.21106	8.35322	8.27218	8.34379	8.55228	22	18	21	14	21	20	21	16
P20594	NPR2	Atrial natriuretic peptide receptor 2	-		1.55e-30	0	117022	-0.0876664	-0.591478	0.239735		8.69926	8.8548	9.23726	8.92928	8.62241	8.8826	8.76592	8.69429	20	23	22	23	20	20	16	20
P20618	PSMB1	Proteasome subunit beta type-1	-		2.1e-24	0	26489.4	0.0906865	2.51231	1.33952	+	13.4628	13.5933	13.4482	13.4954	13.5101	13.5586	13.6142	13.6052	16	15	14	15	15	15	14	15
P20645	M6PR	Cation-dependent mannose-6-phosphate receptor	-		9.51e-15	0	30993.3	0.185552	1.36449	0.654877		12.2865	12.4312	12.403	11.8881	12.2859	12.4145	12.3666	12.5524	8	8	8	7	9	9	9	7
P20674	COX5A	Cytochrome c oxidase subunit 5A, mitochondrial	+	CIV	2.57e-20	0	16762.2	-0.587084	-2.40249	1.27479		10.7953	11.3872	11.3366	10.5785	10.9685	10.5074	10.0863	10.6847	6	7	7	6	6	6	5	5
P20700	LMNB1	Lamin-B1	-		3.71e-20	0	66408.3	-0.0139735	-0.183375	0.0652272		12.2647	12.1568	12.0965	11.9608	12.2652	12.1253	12.1342	12.1449	44	43	40	42	42	45	43	40
P20742	PZP	Pregnancy zone protein			1.1e-12	0	163863	0.992387	1.78143	0.902642		16.4337	15.0186	16.4201	14.6255	16.627	16.9035	16.882	16.6666	4	4	4	5	4	5	5	4
P20810-6;P20810-7	CAST	Isoform 6 of Calpastatin;Isoform 7 of Calpastatin	-		2.53e-18	0	NaN	-0.224051	-0.893517	0.391484		12.4048	11.9455	12.8521	12.2786	11.7754	12.0134	12.004	12.0641	39	37	42	38	38	40	39	39
P20839;P20839-3;P20839-5;P20839-6;P20839-7	IMPDH1	Inosine-5'-monophosphate dehydrogenase 1;Isoform 3 of Inosine-5'-monophosphate dehydrogenase 1;Isoform 5 of Inosine-5'-monophosphate dehydrogenase 1;Isoform 6 of Inosine-5'-monophosphate dehydrogenase 1;Isoform 7 of Inosine-5'-monophosphate dehydrogenase 1	-		3.46e-18	0	NaN	0.523605	1.16157	0.538311		11.0165	11.6936	9.70714	11.0524	11.36	11.5231	11.5219	11.4236	23	24	15	22	24	24	24	23
P20908	COL5A1	Collagen alpha-1(V) chain	-		1.93e-20	0	183560	0.471335	0.411875	0.158177		11.084	12.627	7.99807	12.2169	12.3836	11.8063	11.6399	11.7536	32	41	14	39	39	36	38	35
P20908-2	COL5A1	Isoform 2 of Collagen alpha-1(V) chain	-		7.93e-22	0	183653	0.658619	0.517775	0.205411		9.62248	11.8996	6.21342	10.0057	10.551	9.90001	10.2685	10.7827	2	2	1	2	2	2	2	2
P20933	AGA	N(4)-(beta-N-acetylglucosaminyl)-L-asparaginase	-		7.2e-25	0	37208.3	0.301165	0.942495	0.41757		10.3963	10.6171	9.75369	10.9578	9.82481	10.6733	10.3843	10.7757	9	7	7	9	8	10	9	8
P20936;P20936-2;P20936-4	RASA1	Ras GTPase-activating protein 1;Isoform 2 of Ras GTPase-activating protein 1;Isoform 4 of Ras GTPase-activating protein 1	-		1.01e-30	0	NaN	-0.26628	-1.92263	0.987627		10.7001	10.6094	10.3915	10.2799	10.8343	10.3214	10.211	10.3578	38	43	39	41	41	42	38	39
P20962	PTMS	Parathymosin	-		1.23e-10	0	11529.9	-0.846034	-9.1422	4.0161	+	14.5427	14.5122	14.3608	14.3907	14.6469	13.6902	13.4826	13.7612	3	4	3	3	4	3	5	3
P21127;P21127-2;P21127-3;P21127-8	CDK11B	Cyclin-dependent kinase 11B;Isoform SV1 of Cyclin-dependent kinase 11B;Isoform 2 of Cyclin-dependent kinase 11B;Isoform 8 of Cyclin-dependent kinase 11B	-		3.59e-20	0	NaN	0.0743027	0.962159	0.428144		9.93779	9.88907	9.87488	9.68472	9.96052	10.0547	9.86474	9.91163	25	25	25	23	26	25	25	23
P21266	GSTM3	Glutathione S-transferase Mu 3	-		5.27e-24	0	26559.6	1.15967	5.09858	2.65277	+	12.0256	11.0778	11.3364	11.7079	11.8155	12.7722	12.7315	12.7532	19	21	20	21	20	21	20	21
P21281	ATP6V1B2	V-type proton ATPase subunit B, brain isoform	-		6.3e-21	0	56500.7	-0.0500531	-0.302829	0.112245		13.1954	13.2793	13.8214	13.3816	13.1176	13.3411	13.2882	13.2977	29	29	29	28	28	28	28	29
P21283	ATP6V1C1	V-type proton ATPase subunit C 1	-		7.95e-20	0	43941.6	0.0145899	0.0731739	0.0250068		10.8101	10.747	11.4096	10.7977	10.5125	10.9202	10.8167	10.8729	30	27	29	30	28	30	28	28
P21291	CSRP1	Cysteine and glycine-rich protein 1	-		5.63e-13	0	20567.4	0.166532	0.490061	0.192808		14.2247	15.3786	14.0663	15.1093	14.812	14.738	14.9431	14.973	12	12	11	12	12	12	12	12
P21333-2	FLNA	Isoform 2 of Filamin-A	-		4.46e-23	0	280018	0.0652938	0.264315	0.0967026		15.3071	15.9564	15.0392	15.9707	15.7359	15.625	15.7074	15.6691	170	179	166	176	171	177	178	172
P21359;P21359-2;P21359-6	NF1	Neurofibromin;Isoform 1 of Neurofibromin;Isoform 6 of Neurofibromin	-		2.41e-28	0	NaN	0.266254	1.72228	0.867113		8.27896	8.51527	8.6776	8.93313	8.797	8.97986	8.83173	8.90834	54	51	51	62	53	57	60	62
P21399	ACO1	Cytoplasmic aconitate hydratase	-		5.39e-27	0	98398.9	-0.151122	-0.762157	0.323443		11.1622	11.3271	11.0231	11.8308	11.0726	11.2273	11.0953	11.0736	42	43	43	41	43	43	45	44
P21589	NT5E	5'-nucleotidase	-		2.12e-29	0	63367.7	-1.37353	-3.95094	2.12323	+	13.9048	13.2266	14.5988	13.358	13.2961	12.3605	12.3159	12.2335	32	30	31	31	32	30	29	28
P21796	VDAC1	Voltage-dependent anion-selective channel protein 1	+		4.52e-23	0	30772.6	-0.102519	-2.56266	1.36901	+	14.5495	14.5018	14.583	14.6131	14.4445	14.4427	14.4388	14.426	21	21	21	21	21	21	21	21
P21810	BGN	Biglycan	-		2.37e-18	0	41654.1	0.758829	0.624342	0.255407		9.08442	11.9462	6.44162	10.5512	9.45064	10.2297	10.2715	10.2598	12	13	2	12	12	10	12	13
P21912	SDHB	Succinate dehydrogenase [ubiquinone] iron-sulfur subunit, mitochondrial	+	CII	2.84e-20	0	31629.7	-0.0180459	-0.120748	0.0419941		11.8935	11.415	12.0591	11.6205	11.6606	11.7129	11.7024	11.7198	17	17	17	17	17	17	17	17
P21926	CD9	CD9 antigen	-		1.49e-18	0	25416	-1.66129	-1.98228	1.02354		10.5915	8.98872	12.8707	11.3396	10.7944	9.10232	9.45824	9.20652	6	4	7	6	6	4	6	6
P21953	BCKDHB	2-oxoisovalerate dehydrogenase subunit beta, mitochondrial	+		1.86e-15	0	43122.5	0.0958508	0.427762	0.165102		8.75465	9.28126	9.39716	8.5864	9.20951	8.93824	9.26868	9.218	6	8	7	5	8	5	5	5
P21964;P21964-2	COMT	Catechol O-methyltransferase;Isoform Soluble of Catechol O-methyltransferase	+		1.5e-18	0	NaN	-0.124403	-0.820835	0.353475		12.5085	13.0558	12.5364	12.8009	13.0009	12.6513	12.6561	12.6608	20	20	19	22	20	20	21	21
P21980	TGM2	Protein-glutamine gamma-glutamyltransferase 2	-		5.66e-30	0	77328.8	-0.288083	-0.468404	0.183077		11.9599	13.6553	11.6325	13.7993	12.0043	12.2752	12.3372	12.3541	35	40	34	41	36	38	36	38
P22033	MMUT	Methylmalonyl-CoA mutase, mitochondrial	+		5.59e-20	0	83134.4	-0.0543105	-0.225626	0.0814555		10.1138	9.87192	10.9041	10.0214	10.1562	10.1488	10.1013	10.2274	21	23	23	23	22	21	21	21
P22059	OSBP	Oxysterol-binding protein 1	-		3.52e-20	0	89420.6	-0.0251021	-0.364655	0.137942		10.8425	10.9013	10.677	10.8749	10.7154	10.8665	10.7061	10.7587	29	28	29	29	29	27	29	28
P22061-2	PCMT1	Isoform 2 of Protein-L-isoaspartate(D-aspartate) O-methyltransferase	-		8.31e-19	0	24679.4	-0.0646545	-0.559059	0.224495		12.8262	12.885	13.0917	12.6651	12.6201	12.8068	12.7714	12.6806	17	15	16	16	17	15	17	14
P22083	FUT4	Alpha-(1,3)-fucosyltransferase 4	-		7.74e-09	0	59083.9	0.74545	1.14647	0.475276		NaN	7.47736	6.19344	NaN	7.8537	7.97718	7.86339	NaN	0	5	1	0	2	4	4	0
P22087	FBL	rRNA 2'-O-methyltransferase fibrillarin	-		1.65e-19	0	33784.2	0.362536	3.05276	1.64913	+	11.7891	11.8682	11.5157	11.8911	11.885	12.2987	12.1931	11.9653	20	19	20	20	20	19	19	19
P22090	RPS4Y1	40S ribosomal protein S4, Y isoform 1	-		2.09e-16	0	29455.6	0.248758	1.46964	0.71658		14.5948	14.7163	14.1605	14.5719	14.7013	14.9416	14.9337	14.5178	9	18	8	16	17	9	9	10
P22102	GART	Trifunctional purine biosynthetic protein adenosine-3	-		3.84e-25	0	107767	0.195735	3.26604	1.76653	+	11.6254	11.6637	11.4572	11.4453	11.5404	11.7603	11.7039	11.7622	46	47	47	47	49	46	46	48
P22105;P22105-1	TNXB	Tenascin-X;Isoform 3 of Tenascin-X	-		1.23e-18	0	NaN	-1.88143	-5.13341	2.16606	+	8.37386	NaN	9.30299	9.44602	NaN	7.43231	7.11423	6.93203	31	0	47	54	0	19	11	11
P22234	PAICS	Multifunctional protein ADE2	+		1.17e-20	0	47079.2	0.359458	4.72381	2.48876	+	12.7138	12.7203	12.5391	12.6021	12.8678	13.079	13.0399	13.0253	28	28	26	29	28	29	28	28
P22307	SCP2	Non-specific lipid-transfer protein	+		1.62e-22	0	58993.6	-0.664401	-5.8869	2.97242	+	12.6317	12.887	12.986	12.8116	12.5289	12.0662	12.1536	12.0941	29	29	30	29	29	28	28	28
P22314	UBA1	Ubiquitin-like modifier-activating enzyme 1	-		4.31e-22	0	117849	0.202619	2.78933	1.50024	+	13.9698	13.6921	13.8334	13.6841	13.7236	13.9787	13.9989	13.972	56	56	54	56	54	54	55	54
P22392-2	NME2	Isoform 3 of Nucleoside diphosphate kinase B			6.62e-23	0	30137.1	-0.0604418	-0.505495	0.199806		15.1506	15.4636	14.9676	15.2705	15.1957	15.2445	15.1931	15.0099	19	19	19	19	19	19	20	19
P22413	ENPP1	Ectonucleotide pyrophosphatase/phosphodiesterase family member 1	-		1.4e-23	0	104924	-2.21826	-4.61015	2.43736	+	8.51019	10.45	9.16526	10.2446	9.70022	7.39126	7.59917	7.19694	25	31	27	33	28	13	12	10
P22570;P22570-7	FDXR	NADPH:adrenodoxin oxidoreductase, mitochondrial;Isoform 7 of NADPH:adrenodoxin oxidoreductase, mitochondrial	+		1.09e-22	0	NaN	-0.163553	-0.621427	0.254008		11.3109	11.4202	11.9654	10.9875	10.8614	11.2921	11.0672	11.0772	31	30	30	30	30	31	30	31
P22626	HNRNPA2B1	Heterogeneous nuclear ribonucleoproteins A2/B1	-		3.72e-21	0	37429.7	-0.119205	-1.70512	0.856819		15.0787	14.8616	14.866	14.7869	14.9884	14.8088	14.8128	14.7697	31	32	30	32	32	32	31	31
P22670	RFX1	MHC class II regulatory factor RFX1	-		3.19e-12	0	104758	0.0409587	0.221243	0.0797511		8.72851	8.81227	8.42932	8.28768	8.25997	8.29398	8.53924	8.8003	9	8	8	8	10	11	8	10
P22681	CBL	E3 ubiquitin-protein ligase CBL	-		3.75e-25	0	99632.8	0.514171	5.91834	2.98451	+	9.66379	9.41817	9.5466	9.30905	9.5132	10.0702	10.0286	9.91415	25	23	20	22	25	26	24	23
P22692	IGFBP4	Insulin-like growth factor-binding protein 4	-		1.79e-14	0	27934	-0.324226	-1.4311	0.693882		10.3072	10.7579	11.0104	10.7223	10.0792	10.1906	10.212	10.351	7	7	7	6	7	6	7	7
P22694;P22694-2;P22694-3;P22694-4;P22694-5;P22694-6;P22694-7;P22694-9	PRKACB	cAMP-dependent protein kinase catalytic subunit beta;Isoform 2 of cAMP-dependent protein kinase catalytic subunit beta;Isoform 3 of cAMP-dependent protein kinase catalytic subunit beta;Isoform 4 of cAMP-dependent protein kinase catalytic subunit beta;Isoform 5 of cAMP-dependent protein kinase catalytic subunit beta;Isoform 6 of cAMP-dependent protein kinase catalytic subunit beta;Isoform 7 of cAM…	-		6.15e-24	0	NaN	-0.0822313	-0.938436	0.415394		11.3937	11.4672	11.3488	11.6741	11.5295	11.5194	11.3512	11.3307	21	19	20	19	22	19	20	20
P22695	UQCRC2	Cytochrome b-c1 complex subunit 2, mitochondrial	+	CIII	2.18e-21	0	48443	-0.144759	-0.860232	0.37397		12.2554	12.2219	12.4655	11.7111	12.2233	11.9586	12.0773	12.0561	17	17	17	17	17	17	16	17
P22830;P22830-2	FECH	Ferrochelatase, mitochondrial;Isoform 2 of Ferrochelatase, mitochondrial	+		3.01e-19	0	NaN	0.0346643	0.230544	0.0833729		9.93049	9.85012	10.4885	9.98472	10.1057	10.0798	10.1498	10.0901	16	14	15	17	17	15	15	17
P23142	FBLN1	Fibulin-1	-		2.17e-26	0	77214	0.514626	0.601864	0.244664		9.83916	8.01436	10.2135	11.2446	7.96385	9.96511	9.95607	9.98796	15	11	16	19	12	18	16	15
P23142-4	FBLN1	Isoform C of Fibulin-1	-		1.9e-12	0	74433.9	-0.311079	-0.603539	0.237544		7.87025	NaN	8.02879	8.51274	NaN	8.18269	6.88004	8.41581	2	0	2	3	0	2	2	2
P23193	TCEA1	Transcription elongation factor A protein 1	-		3.78e-24	0	33969.6	0.0753104	0.370393	0.140373		10.7223	10.9784	10.3596	11.0099	11.259	10.9303	10.949	10.9441	20	19	18	18	19	19	19	19
P23219;P23219-2;P23219-3;P23219-5;P23219-6	PTGS1	Prostaglandin G/H synthase 1;Isoform 2 of Prostaglandin G/H synthase 1;Isoform 3 of Prostaglandin G/H synthase 1;Isoform 5 of Prostaglandin G/H synthase 1;Isoform 6 of Prostaglandin G/H synthase 1	-		1.95e-26	0	NaN	0.704223	0.909491	0.399951		11.2503	9.2099	12.7754	10.445	10.7881	11.7357	11.5477	11.5105	20	11	22	19	16	20	19	18
P23229-2;P23229-4;P23229-6;P23229-9	ITGA6	Isoform Alpha-6X1A of Integrin alpha-6;Isoform Alpha-6X2A of Integrin alpha-6;Isoform Alpha-6X1X2A of Integrin alpha-6;Isoform 9 of Integrin alpha-6	-		2.7e-19	0	NaN	-0.726274	-2.93709	1.58426	+	10.2	9.93734	9.46614	9.40097	10.2553	9.27835	8.98001	9.11863	36	30	29	29	33	27	27	26
P23246	SFPQ	Splicing factor, proline- and glutamine-rich	-		7.48e-20	0	76149.3	-0.00110315	-0.0109696	0.00366203		13.2662	12.975	13.1112	12.9038	13.2773	13.0851	13.1203	13.1114	38	36	36	37	37	37	37	38
P23258	TUBG1	Tubulin gamma-1 chain	-		6.01e-18	0	51169.9	0.0221846	0.130054	0.045384		10.4055	9.88863	10.4804	9.87223	10.2357	10.2473	10.176	10.1728	22	22	21	21	22	20	22	21
P23284	PPIB	Peptidyl-prolyl cis-trans isomerase B	-		1.73e-23	0	23742.5	-0.174971	-0.984602	0.440282		15.963	16.4475	15.6526	16.0183	16.1877	15.8435	15.9673	15.8257	20	20	18	19	21	19	21	20
P23368	ME2	NAD-dependent malic enzyme, mitochondrial	+		1.2e-18	0	65443.6	0.111201	0.416163	0.16004		10.348	10.0912	10.8488	9.64936	10.0213	10.3571	10.2072	10.3445	23	23	23	22	22	23	23	22
P23381	WARS1	Tryptophan--tRNA ligase, cytoplasmic	-		3.95e-32	0	53165.4	0.0858148	0.203687	0.0729733		11.9154	12.5714	11.209	13.0315	12.5421	12.3331	12.3732	12.3128	34	35	32	37	33	35	35	34
P23396	RPS3	40S ribosomal protein S3	-		6.46e-31	0	26688.3	0.0460342	0.519213	0.20607		15.1884	15.2745	14.9048	15.1748	15.221	15.1625	15.2603	15.1733	25	24	24	26	25	24	26	25
P23434	GCSH	Glycine cleavage system H protein, mitochondrial	+		3.57e-16	0	18884.6	-0.0133832	-0.217533	0.0783124		10.6292	10.5275	10.4634	10.6229	10.5867	10.4298	10.6017	10.6263	3	2	2	2	2	3	2	3
P23443;P23443-2;P23443-3;P23443-5	RPS6KB1	Ribosomal protein S6 kinase beta-1;Isoform Alpha II of Ribosomal protein S6 kinase beta-1;Isoform 2 of Ribosomal protein S6 kinase beta-1;Isoform 4 of Ribosomal protein S6 kinase beta-1	-		1.22e-14	0	NaN	0.154341	1.5105	0.740735		9.03171	8.95222	9.08645	9.30967	9.20345	9.39771	9.28966	9.12575	5	6	5	6	5	5	5	5
P23458	JAK1	Tyrosine-protein kinase JAK1	-		4.62e-28	0	133277	0.326336	2.00775	1.03887		9.77658	9.61095	9.99481	9.68599	9.26686	10.0877	9.92633	9.96612	41	37	39	41	39	40	40	39
P23468;P23468-3;P23468-4;P23468-5;P23468-6;P23468-7	PTPRD	Receptor-type tyrosine-protein phosphatase delta;Isoform 3 of Receptor-type tyrosine-protein phosphatase delta;Isoform 4 of Receptor-type tyrosine-protein phosphatase delta;Isoform 5 of Receptor-type tyrosine-protein phosphatase delta;Isoform 6 of Receptor-type tyrosine-protein phosphatase delta;Isoform 7 of Receptor-type tyrosine-protein phosphatase delta	-		1.99e-21	0	NaN	-0.30646	-4.5284	2.39991	+	9.19616	9.23976	9.27065	9.28251	9.21793	8.9994	9.04439	8.76103	13	15	12	14	14	14	12	13
P23470;P23470-2	PTPRG	Receptor-type tyrosine-protein phosphatase gamma;Isoform 2 of Receptor-type tyrosine-protein phosphatase gamma	-		3.91e-19	0	NaN	0.22226	1.88967	0.967777		8.49411	8.8083	8.8675	8.93287	8.61144	9.01004	9.03628	8.84898	15	15	13	16	17	14	16	14
P23497	SP100	Nuclear autoantigen Sp-100	-		8.08e-17	0	100417	0.0232978	0.130838	0.0456707		11.2295	10.7082	11.2236	11.251	10.6766	11.0185	11.0849	11.0198	18	17	20	17	18	18	18	20
P23508	MCC	Colorectal mutant cancer protein	-		1.15e-17	0	93027.3	0.50733	1.59548	0.791248		7.43842	7.13664	8.0518	7.98653	6.94684	7.70556	8.11509	8.23748	6	6	11	10	5	11	9	8
P23510	TNFSF4	Tumor necrosis factor ligand superfamily member 4	-		4.88e-09	0	21050.3	-1.96986	-1.1846	0.446274		NaN	8.28139	NaN	NaN	11.6021	7.88027	NaN	8.06353	0	4	0	0	5	4	0	2
P23511;P23511-2	NFYA	Nuclear transcription factor Y subunit alpha;Isoform Short of Nuclear transcription factor Y subunit alpha	-		9.53e-17	0	NaN	-0.23108	-0.607098	0.247156		8.47236	7.45951	8.28734	7.05129	8.22677	7.89418	7.72077	7.39018	2	2	2	2	2	2	2	2
P23526	AHCY	Adenosylhomocysteinase	-		3.53e-18	0	47716.1	0.308457	3.1803	1.71968	+	13.3872	13.4301	13.0857	13.4994	13.4348	13.6672	13.6741	13.6863	26	26	26	26	26	26	27	26
P23528	CFL1	Cofilin-1	-		1.5e-15	0	18502.5	0.260047	3.86862	2.08201	+	15.2622	15.4383	15.1418	15.2416	15.3199	15.5878	15.5184	15.5162	21	20	19	20	20	21	21	19
P23588	EIF4B	Eukaryotic translation initiation factor 4B	-		3.73e-17	0	69151.2	0.137439	1.75748	0.888251		12.3846	12.4473	12.1505	12.4392	12.4508	12.5147	12.5507	12.4704	28	30	27	30	28	29	29	26
P23610	F8A1	40-kDa huntingtin-associated protein			9.06e-08	0	39103	1.10024	4.17031	2.23088	+	7.47081	7.72228	7.54209	7.63209	6.69808	8.62734	8.24562	8.66699	2	5	4	5	3	4	4	3
P23634;P23634-6;P23634-7;P23634-8	ATP2B4	Plasma membrane calcium-transporting ATPase 4;Isoform XB of Plasma membrane calcium-transporting ATPase 4;Isoform ZB of Plasma membrane calcium-transporting ATPase 4;Isoform ZD of Plasma membrane calcium-transporting ATPase 4	-		5.68e-28	0	NaN	-0.199284	-0.774552	0.329736		12.8852	12.1914	13.3085	12.8348	12.4491	12.5933	12.5263	12.4839	56	57	56	54	56	53	53	55
P23743	DGKA	Diacylglycerol kinase alpha	-		3.58e-22	0	82630.2	0.0501718	0.168575	0.0596477		10.4178	9.89504	11.0497	10.6733	9.90618	10.4451	10.4108	10.4598	34	31	33	33	31	31	32	29
P23786	CPT2	Carnitine O-palmitoyltransferase 2, mitochondrial	+		4.45e-25	0	73777	0.180942	1.83382	0.934159		9.51113	9.42586	9.65643	9.24529	9.52647	9.7527	9.56671	9.64252	22	23	25	19	23	25	24	24
P23919	DTYMK	Thymidylate kinase	+		1.69e-21	0	23819.3	-0.0776814	-0.307639	0.114211		12.2279	11.5449	12.1317	11.2664	11.6592	11.8888	11.5819	11.5943	17	17	17	17	17	17	17	16
P23921	RRM1	Ribonucleoside-diphosphate reductase large subunit	-		6.15e-19	0	90070.1	-0.0481678	-0.157737	0.055597		11.2111	10.4566	11.2041	10.0147	10.798	10.7258	10.675	10.6655	32	32	33	28	33	32	33	31
P24043	LAMA2	Laminin subunit alpha-2	-		8.64e-14	0	343905	-0.435311	-1.13981	0.526054		8.78826	8.45724	7.5211	8.46216	9.25801	8.00728	7.99646	8.18239	21	24	11	26	32	15	18	17
P24385	CCND1	G1/S-specific cyclin-D1	-		1.32e-15	0	33729.1	-1.70557	-3.08017	1.66438	+	10.6883	9.25475	11.4153	9.30314	10.2805	8.56857	8.34163	8.53828	17	12	15	13	15	12	11	10
P24386	CHM	Rab proteins geranylgeranyltransferase component A 1	-		1.26e-20	0	73475.7	0.0590614	0.228864	0.0827171		10.3054	9.82867	10.7629	9.68219	9.97129	10.2152	10.1351	10.1571	21	19	21	17	20	20	20	20
P24390	KDELR1	ER lumen protein-retaining receptor 1	-		2.96e-10	0	24542.1	0.306754	0.915605	0.403203		9.99377	10.5187	10.2384	10.9259	10.3391	11.3805	10.6013	10.1479	4	4	4	4	4	4	2	3
P24468	NR2F2	COUP transcription factor 2	-		1.18e-14	0	45571.2	-0.853869	-1.94664	1.00208		9.48613	8.35388	10.1753	9.41549	10.0526	8.87506	8.55245	8.50093	9	4	10	10	9	7	2	3
P24534	EEF1B2	Elongation factor 1-beta	-		2.38e-16	0	24763.7	0.232226	1.33262	0.636331		13.9194	13.9315	13.2381	13.8393	13.7866	14.0495	13.9548	13.9213	8	9	8	9	9	8	9	8
P24539	ATP5PB	ATP synthase F(0) complex subunit B1, mitochondrial	+	CV	1.01e-17	0	28908.6	0.0413534	0.472462	0.184893		12.2119	12.3075	12.2297	12.411	12.1339	12.4442	12.3018	12.1544	19	18	18	18	18	19	19	19
P24592	IGFBP6	Insulin-like growth factor-binding protein 6	-		1.37e-15	0	25322.4	-1.75711	-3.65047	1.9706	+	10.1886	8.33555	9.5146	10.3651	9.36551	7.90803	7.7943	7.68792	9	5	8	9	8	3	4	5
P24666	ACP1	Low molecular weight phosphotyrosine protein phosphatase	-		2.93e-19	0	18042.5	0.244417	2.85825	1.53958	+	12.3132	12.4238	12.0341	12.2634	12.228	12.52	12.488	12.4827	10	10	10	9	10	10	10	10
P24666-2	ACP1	Isoform 2 of Low molecular weight phosphotyrosine protein phosphatase	-		7.98e-12	0	17977.4	-0.48534	-1.29615	0.599422		NaN	9.5766	9.34636	9.77438	8.92592	9.43854	8.21402	9.10888	0	2	2	2	2	2	2	2
P24752	ACAT1	Acetyl-CoA acetyltransferase, mitochondrial	+		3.93e-23	0	45199.6	-0.340642	-1.11754	0.513564		12.7675	12.448	13.5916	12.3217	12.5244	12.3371	12.4827	12.3502	27	26	27	26	26	26	26	26
P24821-4	TNC	Isoform 4 of Tenascin	-		2.69e-32	0	230867	-0.29096	-0.819573	0.352823		10.1226	10.9162	9.25849	9.96398	10.2099	9.87549	9.71777	9.81655	59	63	54	57	60	57	54	59
P24844	MYL9	Myosin regulatory light polypeptide 9	-		2.4e-21	0	19827.2	0.424633	1.99714	1.03248		14.8077	15.5568	14.6353	15.183	15.0844	15.5124	15.4457	15.476	11	11	10	11	11	11	11	11
P24863;P24863-2	CCNC	Cyclin-C;Isoform 2 of Cyclin-C	-		1.77e-09	0	NaN	-0.318189	-1.71568	0.792195		7.8322	7.8231	8.2519	NaN	NaN	7.47386	7.59913	7.87963	2	2	1	0	0	2	1	1
P24928	POLR2A	DNA-directed RNA polymerase II subunit RPB1	-		2.31e-27	0	217176	0.055775	0.896143	0.392873		9.22113	9.02812	9.15305	9.02654	9.24623	9.19349	9.17788	9.201	57	56	52	58	62	62	55	59
P24941;P24941-2	CDK2	Cyclin-dependent kinase 2;Isoform 2 of Cyclin-dependent kinase 2	-		1.4e-19	0	NaN	-0.236669	-0.762526	0.32363		10.0912	9.05599	9.67764	8.84912	9.63019	9.33751	9.00421	9.33076	9	9	9	9	9	9	9	9
P25054;P25054-2	APC	Adenomatous polyposis coli protein;Isoform 2 of Adenomatous polyposis coli protein	-		1.36e-25	0	NaN	-0.106501	-0.704681	0.290332		7.15282	7.25202	6.74051	NaN	7.23948	6.93984	6.92103	7.10824	8	8	7	0	8	6	5	8
P25098	GRK2	Beta-adrenergic receptor kinase 1	-		5.02e-25	0	79573.6	0.171126	1.27344	0.602113		8.90872	8.7724	9.06213	8.5602	8.67618	9.13027	8.81782	8.95307	21	16	14	16	20	20	18	20
P25106	ACKR3	Atypical chemokine receptor 3	-		9.86e-16	0	41492.8	2.13677	25.9588	3.9017	+	NaN	8.34518	NaN	8.37858	NaN	10.5947	10.5213	10.3799	0	1	0	2	0	2	2	2
P25116	F2R	Proteinase-activated receptor 1	-		8.02e-14	0	47440.5	3.00171	5.50338	2.82099	+	6.32415	8.48198	6.41494	7.58043	7.63322	10.1598	10.3666	10.3396	2	4	4	3	4	5	5	5
P25205	MCM3	DNA replication licensing factor MCM3	-		9.25e-26	0	90980.8	-0.171352	-0.330055	0.123449		11.252	10.1326	11.0895	9.17034	10.961	10.4106	10.3328	10.3058	41	36	40	34	40	38	38	36
P25325-2	MPST	Isoform 2 of 3-mercaptopyruvate sulfurtransferase	+		5.15e-24	0	35249.7	0.112733	1.25187	0.589713		11.1692	11.1429	11.2935	10.9257	11.2851	11.3149	11.2454	11.2678	17	16	15	15	16	17	17	15
P25398	RPS12	40S ribosomal protein S12	-		1.63e-11	0	14514.9	0.167092	1.83135	0.932669		14.4078	14.3044	14.058	14.3318	14.4356	14.4616	14.5261	14.436	11	11	10	10	10	10	12	10
P25440;P25440-2;P25440-3	BRD2	Bromodomain-containing protein 2;Isoform 2 of Bromodomain-containing protein 2;Isoform 3 of Bromodomain-containing protein 2	-		5.01e-11	0	NaN	-0.0651183	-0.254692	0.092876		8.69598	8.07156	8.38379	7.77452	8.5827	8.05978	8.08368	8.56632	11	9	9	8	12	13	9	7
P25445;P25445-6	FAS	Tumor necrosis factor receptor superfamily member 6;Isoform 6 of Tumor necrosis factor receptor superfamily member 6	-		5.53e-17	0	NaN	-0.395415	-2.98091	1.60893	+	10.166	10.7396	10.4286	10.3914	10.2629	9.92932	10.0491	10.0285	10	11	11	12	12	11	11	10
P25490	YY1	Transcriptional repressor protein YY1	-		1.2e-19	0	44712.6	0.174071	0.754123	0.319379		9.0773	8.48337	8.96525	8.28486	9.03329	9.14152	8.74151	8.94562	10	10	9	9	8	8	8	7
P25685	DNAJB1	DnaJ homolog subfamily B member 1	-		5.54e-29	0	38044.1	-0.0900978	-0.84375	0.365365		10.9616	10.9289	11.1135	10.7369	11.1941	10.9025	10.9313	10.8568	18	19	19	18	18	19	18	19
P25686	DNAJB2	DnaJ homolog subfamily B member 2	-		9.79e-34	0	35580.1	0.12055	0.623639	0.255069		9.7689	9.85457	10.0083	10.211	9.34199	9.92996	9.96651	9.976	8	6	8	8	7	7	7	7
P25705	ATP5F1A	ATP synthase subunit alpha, mitochondrial	+	CV	9.53e-27	0	59750.6	0.0627911	0.840691	0.363772		14.4779	14.5163	14.7534	14.4528	14.4878	14.624	14.6176	14.5597	33	33	33	34	33	33	34	33
P25786;P25786-2	PSMA1	Proteasome subunit alpha type-1;Isoform Long of Proteasome subunit alpha type-1	-		1.39e-21	0	NaN	0.0577822	1.24438	0.58542		13.4042	13.5738	13.3961	13.4759	13.5115	13.5608	13.4984	13.5311	22	21	19	21	20	19	20	21
P25787	PSMA2	Proteasome subunit alpha type-2	-		2.9e-14	0	25898.6	0.118589	1.68229	0.843133		12.7519	12.8799	12.647	12.7394	12.9021	12.8458	12.9864	12.8757	18	18	18	18	17	18	18	18
P25788;P25788-2	PSMA3	Proteasome subunit alpha type-3;Isoform 2 of Proteasome subunit alpha type-3	-		6.39e-21	0	NaN	0.196815	3.66594	1.97861	+	13.2051	13.3763	13.1993	13.3541	13.304	13.5436	13.4599	13.4502	11	12	13	13	12	13	12	11
P25789	PSMA4	Proteasome subunit alpha type-4	-		1.36e-23	0	29483.8	0.176682	3.08221	1.66551	+	13.3297	13.3537	13.1122	13.2338	13.2829	13.4434	13.449	13.425	17	17	16	16	16	16	15	16
P25963	NFKBIA	NF-kappa-B inhibitor alpha	-		1.54e-18	0	35608.9	-0.224708	-3.78194	2.03813	+	10.1811	10.2174	10.0947	10.1387	10.2932	10.0655	9.9023	9.91317	4	4	4	4	4	5	4	4
P26006;P26006-1	ITGA3	Integrin alpha-3;Isoform 2 of Integrin alpha-3	-		1.16e-22	0	NaN	-0.385198	-1.64962	0.823578		11.9768	11.484	11.9466	11.0696	11.3595	11.2236	11.1338	11.1889	25	22	24	22	22	22	23	23
P26022	PTX3	Pentraxin-related protein PTX3	-		1.01e-20	0	41975.6	-0.263762	-0.390681	0.149031		9.98676	10.5934	8.25336	11.1599	10.6736	9.77192	9.93241	9.90456	12	13	8	14	13	12	12	12
P26038	MSN	Moesin	-		4.07e-19	0	67820	0.209942	2.06754	1.07483		14.6797	14.7217	14.5265	14.7372	14.3466	14.8183	14.8658	14.7528	47	47	46	46	45	45	48	47
P26196	DDX6	Probable ATP-dependent RNA helicase DDX6	-		5.5e-30	0	54416.8	0.0306405	1.34077	0.641068		11.5734	11.5177	11.6042	11.5275	11.5453	11.6071	11.5797	11.5659	26	26	25	26	26	26	26	26
P26358	DNMT1	DNA (cytosine-5)-methyltransferase 1	-		1.75e-21	0	183165	-0.32012	-0.720928	0.302711		10.243	8.92178	9.90853	8.45453	9.77705	9.18129	9.10872	9.13256	53	46	50	35	48	45	44	45
P26368;P26368-2	U2AF2	Splicing factor U2AF 65 kDa subunit;Isoform 2 of Splicing factor U2AF 65 kDa subunit	-		9.2e-19	0	NaN	0.1219	1.67881	0.841049		12.2021	12.0618	12.0472	12.1697	12.3327	12.3006	12.227	12.3262	16	16	15	16	15	16	16	16
P26373	RPL13	60S ribosomal protein L13	-		2.97e-22	0	24261.5	0.00610085	0.0484481	0.0164046		15.091	15.188	14.6943	15.1126	15.1019	14.9324	15.0411	15.1574	11	11	11	12	11	11	13	11
P26374	CHML	Rab proteins geranylgeranyltransferase component A 2	-		2.04e-13	0	74071.4	0.910767	11.422	4.04543	+	7.97672	7.86125	8.16378	NaN	8.09608	8.94709	8.90892	8.94968	3	2	6	0	2	5	6	7
P26440	IVD	Isovaleryl-CoA dehydrogenase, mitochondrial	+		6.46e-14	0	46650.8	-0.49964	-1.88233	0.963359		11.4484	11.6563	12.3841	11.3117	11.3345	11.1321	11.0965	11.1535	16	16	17	16	17	16	16	16
P26447	S100A4	Protein S100-A4	-		1.94e-21	0	11728.5	-0.848663	-3.80655	2.05064	+	15.6938	14.9723	15.8851	15.1747	15.4738	14.6294	14.6182	14.5262	6	6	6	6	6	6	6	5
P26572	MGAT1	Alpha-1,3-mannosyl-glycoprotein 2-beta-N-acetylglucosaminyltransferase	-		1.83e-23	0	50878.4	-0.0141063	-0.0900142	0.0309544		10.4256	10.4097	9.79061	10.0899	10.2078	10.2014	10.1287	10.1818	17	17	16	17	17	16	18	18
P26583	HMGB2	High mobility group protein B2	-		1.95e-18	0	24033.8	-0.252815	-1.30958	0.622976		12.2915	11.9274	12.2825	11.7008	12.4773	12.0051	11.791	11.8532	11	12	9	11	12	12	10	10
P26599;P26599-2;P26599-3	PTBP1	Polypyrimidine tract-binding protein 1;Isoform 2 of Polypyrimidine tract-binding protein 1;Isoform 3 of Polypyrimidine tract-binding protein 1	-		3.09e-15	0	NaN	-0.0398963	-0.377198	0.143266		12.8335	12.6697	12.4866	12.5171	12.786	12.5334	12.7573	12.5654	19	16	18	17	18	18	17	18
P26639	TARS1	Threonine--tRNA ligase 1, cytoplasmic	-		1.3e-20	0	83435.1	0.114125	0.432653	0.167245		12.41	12.932	11.9919	12.9313	13.0125	12.7894	12.7874	12.7322	48	50	44	51	53	51	53	49
P26640	VARS1	Valine--tRNA ligase	-		1.82e-24	0	140476	0.335387	3.33337	1.80298	+	11.8801	12.1413	11.8701	12.2317	11.9102	12.3155	12.3508	12.3599	63	64	61	63	61	63	63	63
P26641	EEF1G	Elongation factor 1-gamma	-		8.22e-19	0	50118.8	0.277515	2.61474	1.39939	+	14.3811	14.4501	14.0326	14.4481	14.4093	14.5852	14.6425	14.6376	28	29	28	29	28	29	28	27
P26885	FKBP2	Peptidyl-prolyl cis-trans isomerase FKBP2	-		4.81e-21	0	15649.3	-0.144103	-0.839004	0.362895		12.3961	12.9088	12.317	12.929	12.6934	12.5588	12.5303	12.4252	8	7	7	7	8	7	7	7
P27037;P27037-2	ACVR2A	Activin receptor type-2A;Isoform 2 of Activin receptor type-2A	-		6.92e-12	0	NaN	0.130837	0.235925	0.0835046		NaN	8.24799	NaN	8.08349	6.50855	7.72026	7.75063	7.76166	0	2	0	5	2	4	5	3
P27105	STOM	Erythrocyte band 7 integral membrane protein	+		7.97e-20	0	31730.8	-0.294862	-2.1882	1.14721		13.1775	13.4106	13.0303	13.4474	12.9414	12.8815	12.8908	12.9474	18	17	17	17	17	16	16	17
P27144	AK4	Adenylate kinase 4, mitochondrial	+		5.7e-32	0	25268	0.61813	0.938193	0.415264		9.91053	10.2703	10.3904	10.7845	7.97182	10.5573	10.4057	10.4878	13	12	11	12	10	12	13	12
P27216;P27216-2	ANXA13	Annexin A13;Isoform B of Annexin A13	-		6.16e-13	0	NaN	-0.0863622	-1.56457	0.772836		12.461	12.3671	12.2479	12.3542	12.2629	12.2129	12.2407	12.3033	2	2	2	2	2	2	2	2
P27348	YWHAQ	14-3-3 protein theta	-		7.89e-15	0	27764.2	-0.309426	-1.22426	0.573914		15.1682	14.6337	15.7327	14.9809	14.8692	14.6265	14.8098	14.8663	15	15	14	15	15	14	16	14
P27361	MAPK3	Mitogen-activated protein kinase 3	-		1.18e-18	0	43135.6	-0.172387	-1.07924	0.492222		12.9133	12.7402	13.3895	13.0154	12.7406	12.8013	12.7973	12.7637	23	24	23	24	23	25	23	24
P27448;P27448-3;P27448-4	MARK3	MAP/microtubule affinity-regulating kinase 3;Isoform 3 of MAP/microtubule affinity-regulating kinase 3;Isoform 4 of MAP/microtubule affinity-regulating kinase 3	-		1.4e-18	0	NaN	0.366607	3.95593	2.12572	+	9.51499	9.20352	9.38068	9.33136	9.125	9.71432	9.63129	9.68754	28	22	27	26	27	25	27	25
P27449	ATP6V0C	V-type proton ATPase 16 kDa proteolipid subunit	-		1.87e-17	0	15735.8	0.314972	1.0419	0.471584		12.0342	12.2541	12.6285	12.5584	11.3969	12.3358	12.6316	12.5007	1	1	1	1	1	2	2	2
P27487	DPP4	Dipeptidyl peptidase 4	-		8.03e-20	0	88278.6	-1.14699	-1.34599	0.644101		13.8438	12.1466	14.5181	13.0911	10.8867	11.7904	11.7118	11.7486	38	35	39	38	33	35	36	35
P27540;P27540-2;P27540-3;P27540-4	ARNT	Aryl hydrocarbon receptor nuclear translocator;Isoform 2 of Aryl hydrocarbon receptor nuclear translocator;Isoform 3 of Aryl hydrocarbon receptor nuclear translocator;Isoform 4 of Aryl hydrocarbon receptor nuclear translocator	-		4.42e-19	0	NaN	0.180595	1.11805	0.513847		8.00437	7.48761	7.9214	7.61341	7.87362	7.7075	8.13741	8.03713	10	9	10	11	7	10	8	9
P27635	RPL10	60S ribosomal protein L10	-		1.39e-15	0	24603.9	0.121682	1.60795	0.798686		14.7304	14.6921	14.4631	14.7226	14.7707	14.8133	14.8363	14.7428	13	14	13	11	13	14	14	13
P27658	COL8A1	Collagen alpha-1(VIII) chain	-		2.47e-18	0	73364.1	-3.67523	-3.06261	1.65461	+	9.78593	12.8018	8.4669	10.2261	13.0688	7.6	6.88463	7.09942	7	17	5	11	18	7	5	3
P27694	RPA1	Replication protein A 70 kDa DNA-binding subunit	-		1.44e-19	0	68138.2	-0.234309	-0.931098	0.411467		10.3957	10.2609	10.8746	9.69326	10.3518	10.0542	10.1143	10.0745	28	28	29	27	29	29	29	28
P27695	APEX1	DNA-(apurinic or apyrimidinic site) endonuclease	+		1.39e-15	0	35554.5	0.176009	3.10647	1.67896	+	12.1062	11.8717	11.9794	12.0181	11.9827	12.0966	12.2099	12.1964	25	24	24	24	25	23	24	24
P27701	CD82	CD82 antigen	-		6.36e-24	0	29625.5	-0.745579	-1.12363	0.516975		10.4411	9.2015	11.1164	8.2664	9.4184	8.97701	8.84312	9.00939	5	5	5	5	5	4	5	4
P27707	DCK	Deoxycytidine kinase	-		6.69e-16	0	30518.6	0.280392	0.698704	0.291666		10.6104	9.97675	10.3791	8.90439	9.62615	10.2371	10.1359	10.1662	12	12	10	9	10	12	10	10
P27708	CAD	CAD protein	-		3.94e-23	0	242984	0.189115	1.82223	0.92718		11.2646	11.4155	11.4259	11.0005	11.2523	11.5018	11.4304	11.4504	89	92	87	93	93	93	91	87
P27797	CALR	Calreticulin	-		2.44e-19	0	48141.6	-0.0672868	-0.681977	0.283416		15.6591	15.9635	15.5045	15.7207	15.696	15.6498	15.6405	15.6341	25	24	25	22	25	23	23	22
P27816	MAP4	Microtubule-associated protein 4	-		2.04e-21	0	121005	0.05715	1.05111	0.476658		13.5761	13.568	13.5749	13.6085	13.4171	13.5274	13.6202	13.6706	80	77	78	78	77	77	82	78
P27816-4	MAP4	Isoform 4 of Microtubule-associated protein 4	-		2.01e-06	0	91154.3	-0.168179	-0.161781	0.0523975		8.73783	NaN	NaN	NaN	6.74772	7.87546	NaN	7.27373	5	0	0	0	2	2	0	3
P27816-5	MAP4	Isoform 5 of Microtubule-associated protein 4	-		1.98e-19	0	85252.3	-0.148853	-0.65472	0.270088		10.1604	9.8734	9.97319	9.46756	9.33114	9.70312	9.36559	9.76818	2	2	2	1	2	2	2	2
P27824;P27824-2	CANX	Calnexin;Isoform 2 of Calnexin	mito-interacting		9.5e-24	0	NaN	-0.110064	-2.65762	1.42431	+	14.0011	14.0132	13.9017	13.8753	13.887	13.8527	13.7928	13.8312	44	44	43	43	44	43	44	43
P27986	PIK3R1	Phosphatidylinositol 3-kinase regulatory subunit alpha	-		4.24e-25	0	83598.4	-0.500802	-1.56627	0.773847		9.82674	9.00191	10.3379	9.4658	9.25272	9.27672	8.98836	8.96353	25	21	26	25	24	24	20	24
P28062;P28062-2	PSMB8	Proteasome subunit beta type-8;Isoform 2 of Proteasome subunit beta type-8	-		3.87e-29	0	NaN	-0.365116	-2.37382	1.25781		10.8852	10.2954	10.7936	10.5653	10.3929	10.3045	10.1577	10.2019	10	9	10	9	9	9	9	9
P28065;P28065-2	PSMB9	Proteasome subunit beta type-9;Isoform LMP2.S of Proteasome subunit beta type-9	-		5.13e-19	0	NaN	-1.58684	-7.06683	3.39557	+	11.2498	10.6423	10.6631	11.3113	10.6914	9.5605	9.09084	9.32287	7	6	7	7	6	6	5	5
P28066	PSMA5	Proteasome subunit alpha type-5	-		1.48e-17	0	26411	-0.102148	-0.534363	0.213035		12.8739	13.4777	12.9937	13.5333	13.1688	12.9754	13.0194	13.3272	12	14	13	15	14	14	13	13
P28070	PSMB4	Proteasome subunit beta type-4	-		2.71e-17	0	29204.2	0.12022	2.33707	1.236		13.2417	13.387	13.2485	13.2863	13.3972	13.3695	13.4895	13.438	9	9	8	8	9	8	9	9
P28072	PSMB6	Proteasome subunit beta type-6	-		1.84e-18	0	25357.7	0.14644	2.64925	1.41946	+	13.9082	14.1028	14.0446	14.0269	14.0009	14.0664	14.2085	14.2145	8	7	8	8	7	7	7	8
P28074	PSMB5	Proteasome subunit beta type-5	-		2.54e-17	0	28480.3	0.279279	3.8087	2.05173	+	13.5092	13.7738	13.5076	13.4676	13.5402	13.8235	13.8373	13.8561	4	4	5	4	4	4	4	4
P28074-3	PSMB5	Isoform 3 of Proteasome subunit beta type-5	-		6.31e-14	0	17781.9	0.213421	2.49238	1.32781	+	13.2299	13.5363	13.1741	13.3602	13.3793	13.509	13.5713	13.5678	11	10	10	10	11	10	10	10
P28161	GSTM2	Glutathione S-transferase Mu 2	-		5.03e-24	0	25744.6	0.585628	3.49112	1.8872	+	10.9845	10.7198	11.4183	11.3323	11.0545	11.6588	11.6935	11.7102	11	12	12	12	12	13	12	13
P28288	ABCD3	ATP-binding cassette sub-family D member 3	+		1.07e-24	0	75475.9	-0.109793	-2.27169	1.19709		10.1071	10.3051	10.2645	10.2288	10.2801	10.1629	10.1	10.1191	26	25	26	26	27	26	27	26
P28290;P28290-2	ITPRID2	Protein ITPRID2;Isoform 2 of Protein ITPRID2	-		1.01e-22	0	NaN	-0.901571	-4.83783	2.53953	+	9.36835	8.69734	9.50294	9.13118	9.221	8.31029	8.18855	8.34893	26	21	28	27	27	21	19	20
P28300	LOX	Protein-lysine 6-oxidase	-		2.62e-30	0	46944.1	-0.220665	-0.779401	0.332206		13.151	13.2456	12.1059	12.4887	12.6505	12.4565	12.5139	12.5527	19	18	17	18	17	17	18	17
P28328	PEX2	Peroxisome biogenesis factor 2	-		8.38e-19	0	34842.8	0.182806	0.785197	0.310124		7.02172	7.31473	NaN	7.46835	NaN	7.66573	NaN	7.23642	1	4	0	3	0	3	0	2
P28331;P28331-2	NDUFS1	NADH-ubiquinone oxidoreductase 75 kDa subunit, mitochondrial;Isoform 2 of NADH-ubiquinone oxidoreductase 75 kDa subunit, mitochondrial	+	CI	4.18e-23	0	NaN	-0.71676	-6.4774	3.19173	+	11.8225	11.7406	12.0459	11.5286	11.7624	11.0732	11.0628	11.0537	39	39	40	40	40	38	40	40
P28340	POLD1	DNA polymerase delta catalytic subunit	-		1.93e-20	0	123631	-0.12172	-0.297912	0.110241		8.5172	7.60678	8.32802	6.8847	8.00929	7.94469	7.90531	7.39243	24	18	19	11	21	17	16	14
P28347	TEAD1	Transcriptional enhancer factor TEF-1	-		1.71e-22	0	47945.5	0.167412	0.987183	0.441682		9.87283	9.27628	9.4439	9.46601	9.34309	9.90428	9.58608	9.45313	9	8	8	8	9	10	8	9
P28370	SMARCA1	Probable global transcription activator SNF2L1	-		4.22e-31	0	122605	0.0518711	0.583592	0.236008		9.75518	9.64195	9.69627	9.47183	9.83024	9.83195	9.69296	9.66799	44	44	44	41	43	43	41	45
P28482	MAPK1	Mitogen-activated protein kinase 1	-		1.69e-21	0	41389.7	-0.280077	-2.36318	1.2515		13.5453	13.3901	13.8373	13.4294	13.38	13.3245	13.207	13.1775	17	20	17	20	18	20	17	17
P28702;P28702-3	RXRB	Retinoic acid receptor RXR-beta;Isoform 2 of Retinoic acid receptor RXR-beta	-		1.1e-17	0	NaN	0.123177	0.433324	0.167539		7.26327	8.39477	7.98101	8.14803	8.27899	8.39814	7.94062	8.07041	9	7	8	8	9	6	7	8
P28715	ERCC5	DNA repair protein complementing XP-G cells	-		2.11e-20	0	133108	-0.151648	-0.76818	0.326498		8.02421	7.76748	8.3781	7.62853	8.24373	7.96836	7.68893	7.913	13	9	10	12	13	11	9	13
P28799	GRN	Progranulin	-		4.53e-28	0	63544.4	-0.127291	-0.570355	0.22978		11.5881	11.6723	12.1942	11.6643	11.1483	11.5885	11.462	11.528	18	19	19	19	19	18	20	19
P28827;P28827-2	PTPRM	Receptor-type tyrosine-protein phosphatase mu;Isoform 2 of Receptor-type tyrosine-protein phosphatase mu	-		2.45e-29	0	NaN	0.451641	1.40622	0.679278		8.40463	9.75504	8.77204	9.04064	8.52359	9.40772	9.34785	9.29692	30	35	31	31	29	30	32	33
P28838;P28838-2	LAP3	Cytosol aminopeptidase;Isoform 2 of Cytosol aminopeptidase	+		2.26e-23	0	NaN	0.209533	2.11714	1.10461		12.329	12.1713	12.5567	12.2522	12.1417	12.5002	12.4968	12.5021	32	30	31	31	31	32	31	32
P29083	GTF2E1	General transcription factor IIE subunit 1	-		4.81e-23	0	49452.1	0.521705	3.23916	1.75189	+	8.097	8.14388	7.98578	8.46758	8.11262	8.72504	8.38123	8.94297	9	9	7	10	9	11	9	11
P29084	GTF2E2	Transcription initiation factor IIE subunit beta	-		4.94e-33	0	33043.7	0.389982	3.23738	1.75092	+	8.77575	9.00854	8.67214	8.5127	8.78537	9.28708	9.06208	9.07348	8	7	7	8	7	8	7	8
P29144	TPP2	Tripeptidyl-peptidase 2	-		3.86e-24	0	138350	0.247059	4.94775	2.58775	+	11.3821	11.3652	11.5331	11.5289	11.4776	11.7344	11.664	11.7149	67	68	67	67	69	67	67	66
P29218	IMPA1	Inositol monophosphatase 1	-		3.57e-28	0	30188.8	0.164555	2.37437	1.25814		11.1754	11.4384	11.3349	11.353	11.2199	11.5387	11.4048	11.4631	18	17	18	18	18	18	18	18
P29279	CCN2	CCN family member 2	-		1.02e-25	0	38091.4	1.12498	1.29263	0.613177		10.174	12.2905	8.70343	11.8924	11.3791	11.8938	12.057	12.0877	20	22	18	22	23	21	22	22
P29317	EPHA2	Ephrin type-A receptor 2	-		1.14e-28	0	108266	-0.202842	-0.675152	0.280065		9.47805	9.7395	9.09722	9.42358	10.4386	9.44231	9.43556	9.41976	23	24	21	25	27	26	25	23
P29323;P29323-2;P29323-3	EPHB2	Ephrin type-B receptor 2;Isoform 2 of Ephrin type-B receptor 2;Isoform 3 of Ephrin type-B receptor 2	-		1.26e-19	0	NaN	1.67444	3.30987	1.79029	+	6.72941	6.99464	6.81594	8.63604	6.57707	8.68365	8.89475	8.8968	6	8	10	16	4	16	18	17
P29353-6	SHC1	Isoform 6 of SHC-transforming protein 1	-		6.89e-24	0	62893.2	0.307704	3.27955	1.77386	+	10.4126	10.5695	10.2655	10.4	10.6643	10.7706	10.7408	10.7988	18	20	20	19	21	19	21	20
P29372;P29372-2;P29372-4;P29372-5	MPG	DNA-3-methyladenine glycosylase;Isoform 2 of DNA-3-methyladenine glycosylase;Isoform 3 of DNA-3-methyladenine glycosylase;Isoform 4 of DNA-3-methyladenine glycosylase	-		3.32e-25	0	NaN	-0.404563	-2.22138	1.16705		10.0413	9.91098	9.81548	9.56176	10.374	9.46407	9.51154	9.63279	10	10	11	11	11	11	10	11
P29373	CRABP2	Cellular retinoic acid-binding protein 2	-		3.83e-16	0	15693	0.605101	3.01107	1.62584	+	12.9555	13.2196	13.0724	12.3459	12.7972	13.53	13.439	13.4807	14	12	12	12	12	13	14	13
P29375;P29375-2	KDM5A	Lysine-specific demethylase 5A;Isoform 2 of Lysine-specific demethylase 5A	-		6.78e-06	0	NaN	0.29597	0.887443	0.329319		NaN	6.8824	NaN	NaN	6.53475	7.28917	6.71992	NaN	0	1	0	0	4	5	3	0
P29401;P29401-2	TKT	Transketolase;Isoform 2 of Transketolase	mito-interacting		1.55e-24	0	NaN	0.20228	1.24264	0.584422		14.1556	13.8783	14.4117	14.1983	13.7352	14.3368	14.292	14.2056	43	41	42	41	43	43	43	41
P29466;P29466-2	CASP1	Caspase-1;Isoform Beta of Caspase-1	-		3.66e-20	0	NaN	-0.371991	-1.03915	0.470075		9.94468	8.65956	10.0296	9.07012	9.71691	9.21124	8.98576	9.13952	17	13	17	13	16	13	14	14
P29536;P29536-2	LMOD1	Leiomodin-1;Isoform 2 of Leiomodin-1	-		5.07e-21	0	NaN	1.10072	2.32022	1.22599		9.8469	10.794	9.46576	11.4366	9.99615	11.4491	11.4005	11.3762	21	20	21	22	21	22	21	22
P29558;P29558-2	RBMS1	RNA-binding motif, single-stranded-interacting protein 1;Isoform 2 of RNA-binding motif, single-stranded-interacting protein 1	-		5.06e-13	0	NaN	0.126939	1.4516	0.705944		11.9726	11.8417	12.0006	11.6867	11.8629	11.9057	11.9736	12.1202	6	6	6	5	6	6	6	6
P29590	PML	Protein PML	-		2.09e-21	0	97550.6	-0.118699	-0.917546	0.404236		11.3035	11.4933	11.144	11.4804	10.9977	11.1576	11.1251	11.2127	40	42	39	40	40	42	40	39
P29597	TYK2	Non-receptor tyrosine-protein kinase TYK2	-		3.91e-13	0	133650	-0.130141	-0.390817	0.141443		7.01517	NaN	7.8313	NaN	NaN	7.40446	7.39161	7.0832	2	0	3	0	0	2	1	2
P29692	EEF1D	Elongation factor 1-delta	-		9.54e-20	0	31121.8	0.159524	1.68508	0.844805		14.6628	14.7201	14.3466	14.6596	14.7157	14.7376	14.7825	14.8213	17	17	17	18	18	17	17	17
P29966	MARCKS	Myristoylated alanine-rich C-kinase substrate	-		2.13e-20	0	31554.7	0.667883	1.21981	0.571371		13.2761	14.1689	12.3207	14.7034	13.9436	14.4073	14.2969	14.3471	13	14	12	15	14	15	14	14
P29992	GNA11	Guanine nucleotide-binding protein subunit alpha-11	-		1.87e-22	0	42123.3	-0.110904	-1.20057	0.560412		12.3149	12.4787	12.309	12.6799	12.3819	12.3481	12.3061	12.3117	22	22	20	22	21	20	20	21
P30038	ALDH4A1	Delta-1-pyrroline-5-carboxylate dehydrogenase, mitochondrial	+		3.2e-17	0	61719.5	-0.166874	-0.66293	0.274087		10.893	10.7585	11.5859	10.5617	10.5675	10.6869	10.7055	10.727	17	17	19	20	19	19	17	20
P30039	PBLD	Phenazine biosynthesis-like domain-containing protein	-		1.54e-19	0	31785.3	-0.796657	-4.5396	2.40506	+	9.3468	10.0333	9.6747	10.0238	9.77634	9.10121	8.89779	8.92401	9	10	11	10	11	8	7	10
P30040	ERP29	Endoplasmic reticulum resident protein 29	-		1.8e-25	0	28993.4	-0.65848	-6.49433	3.19779	+	14.0781	14.2603	14.3144	13.9353	14.2917	13.4423	13.5545	13.5557	15	15	15	15	15	15	15	15
P30041	PRDX6	Peroxiredoxin-6	+		2.59e-18	0	25035	-0.199568	-0.358107	0.135177		14.8053	15.5866	14.0486	14.9428	16.5406	14.971	15.0069	14.9777	26	28	24	26	28	26	28	26
P30043	BLVRB	Flavin reductase (NADPH)	-		4.01e-17	0	22119.3	-0.392687	-3.68675	1.98935	+	12.9182	12.7543	13.22	13.0009	13.0267	12.6794	12.5239	12.5707	10	11	10	10	10	11	11	10
P30044;P30044-2	PRDX5	Peroxiredoxin-5, mitochondrial;Isoform Cytoplasmic+peroxisomal of Peroxiredoxin-5, mitochondrial	+		1.49e-15	0	NaN	0.00870488	0.0596951	0.0202982		13.296	13.9244	13.4217	13.495	13.396	13.5304	13.5222	13.4935	12	12	12	12	13	12	13	13
P30046	DDT	D-dopachrome decarboxylase	-		7.2e-16	0	12711.8	0.0594569	0.305115	0.113179		12.2619	12.8266	12.291	12.8483	12.2022	12.6261	12.4787	12.5316	10	10	9	8	10	10	9	9
P30048;P30048-2	PRDX3	Thioredoxin-dependent peroxide reductase, mitochondrial;Isoform 2 of Thioredoxin-dependent peroxide reductase, mitochondrial	+		1.4e-16	0	NaN	-0.0670804	-0.699235	0.291929		13.5106	13.5616	13.8003	13.5659	13.3664	13.5321	13.432	13.5175	12	13	13	13	13	13	13	13
P30049	ATP5F1D	ATP synthase subunit delta, mitochondrial	+	CV	1.01e-22	0	17490	0.333232	1.41873	0.686614		11.6549	12.2914	12.2493	12.4049	11.5863	12.4729	12.3926	12.2462	4	5	4	5	4	4	5	4
P30050	RPL12	60S ribosomal protein L12	-		1.93e-13	0	17818.6	0.0511353	0.675669	0.280318		14.5939	14.6663	14.3496	14.6052	14.6019	14.5804	14.6651	14.5981	11	11	11	11	10	11	10	10
P30084	ECHS1	Enoyl-CoA hydratase, mitochondrial	+		1.01e-21	0	31387.4	-0.106772	-0.795675	0.340525		11.8959	11.8607	12.2042	11.6097	11.9688	11.833	11.8807	11.6896	19	18	18	18	18	18	19	18
P30085	CMPK1	UMP-CMP kinase	-		2.04e-22	0	22222.3	-0.291424	-2.58317	1.38099	+	12.4231	12.5454	12.553	12.7009	12.2062	12.2524	12.1359	12.1945	16	16	16	16	16	16	16	16
P30086	PEBP1	Phosphatidylethanolamine-binding protein 1	-		1e-18	0	21056.8	-0.362859	-3.74106	2.01725	+	14.6279	14.66	14.9353	14.8419	14.5991	14.4807	14.329	14.3003	15	16	16	15	16	16	14	14
P30101	PDIA3	Protein disulfide-isomerase A3	-		5.55e-20	0	56782.4	-0.0951984	-0.721097	0.302795		15.1073	15.4218	14.8199	15.2268	15.0995	15.0617	15.07	14.9879	51	50	50	51	51	50	49	47
P30153	PPP2R1A	Serine/threonine-protein phosphatase 2A 65 kDa regulatory subunit A alpha isoform	-		3.44e-18	0	65308.6	0.0737984	0.791094	0.338178		13.6383	13.3625	13.6679	13.3265	13.4613	13.5799	13.5507	13.5647	27	27	27	27	27	27	27	27
P30154;P30154-2	PPP2R1B	Serine/threonine-protein phosphatase 2A 65 kDa regulatory subunit A beta isoform;Isoform 2 of Serine/threonine-protein phosphatase 2A 65 kDa regulatory subunit A beta isoform	-		3.87e-18	0	NaN	0.0284115	0.163086	0.0575924		11.4657	11.1168	11.6501	10.9241	11.4241	11.3597	11.3698	11.3043	20	18	19	18	19	18	17	17
P30260-2	CDC27	Isoform 2 of Cell division cycle protein 27 homolog	-		4.28e-23	0	92612.2	0.0866156	0.597291	0.242491		11.614	11.2816	11.2239	11.0562	11.533	11.3014	11.4558	11.528	22	22	22	22	21	22	22	21
P30405	PPIF	Peptidyl-prolyl cis-trans isomerase F, mitochondrial	+		1.03e-10	0	22040.2	1.11513	6.3637	3.15074	+	10.9775	10.6794	10.2994	10.39	10.3075	11.665	11.6321	11.6406	10	9	8	7	9	9	9	8
P30414	NKTR	NK-tumor recognition protein	-		1.78e-16	0	165676	0.167337	1.22027	0.571637		9.15487	9.37421	9.17462	8.75575	9.17882	9.31484	9.22896	9.34119	10	9	10	9	13	12	12	11
P30419	NMT1	Glycylpeptide N-tetradecanoyltransferase 1	-		3.52e-21	0	56806.2	0.033622	0.186981	0.0665947		11.4814	12.0725	12.115	12.2319	11.8376	12.0464	11.9071	11.9905	18	21	19	20	20	20	20	19
P30519	HMOX2	Heme oxygenase 2	-		1.81e-21	0	36032.9	-0.0415935	-0.348746	0.131243		10.8233	10.5942	10.6923	11.027	11.0322	10.7424	10.7849	10.8493	22	19	21	19	20	21	20	19
P30520	ADSS2	Adenylosuccinate synthetase isozyme 2	-		1.92e-18	0	50097.4	-0.102436	-0.571295	0.230221		12.2625	11.7077	12.046	11.549	12.1364	11.8622	11.8205	11.831	23	22	22	23	23	22	22	23
P30530;P30530-2	AXL	Tyrosine-protein kinase receptor UFO;Isoform Short of Tyrosine-protein kinase receptor UFO	-		2.89e-28	0	NaN	-0.217741	-0.814917	0.35042		10.2795	9.93734	10.2994	9.42397	10.588	9.91968	9.80767	9.93629	19	20	19	17	20	18	19	17
P30533	LRPAP1	Alpha-2-macroglobulin receptor-associated protein	-		5.97e-22	0	41466	-0.18804	-2.10545	1.0976		12.4484	12.4077	12.3468	12.1584	12.1639	12.2185	12.069	12.0634	25	24	24	24	25	24	24	24
P30536	TSPO	Translocator protein	+		3.02e-12	0	18827.9	-0.526511	-4.90179	2.56767	+	13.957	14.2976	14.2844	14.112	14.2564	13.7203	13.761	13.4836	4	4	4	4	4	4	4	4
P30559	OXTR	Oxytocin receptor	-		1.46e-09	0	42771.6	-0.877877	-1.52239	0.693425		NaN	9.73581	NaN	10.4706	11.5368	9.68748	9.29005	10.1321	0	2	0	3	5	2	2	2
P30566	ADSL	Adenylosuccinate lyase	-		2.13e-17	0	54889.3	0.185802	2.95164	1.59246	+	11.0437	11.299	11.1598	11.0718	11.0732	11.3173	11.2913	11.3374	19	20	19	19	18	20	20	19
P30622-2	CLIP1	Isoform 3 of CAP-Gly domain-containing linker protein 1	-		7.82e-34	0	156781	-0.2862	-3.67336	1.98244	+	10.4167	10.3305	10.4123	10.3856	10.6668	10.1768	10.1478	10.1439	81	80	80	82	83	80	80	77
P30626;P30626-2	SRI	Sorcin;Isoform 2 of Sorcin	-		8.09e-24	0	NaN	0.539123	3.99018	2.14272	+	12.0425	12.3875	12.1339	12.1153	11.7569	12.6522	12.6221	12.6047	11	11	11	11	11	11	11	12
P30711	GSTT1	Glutathione S-transferase theta-1	-		4.51e-19	0	27335	-0.134565	-0.388477	0.146512		8.604	9.682	9.9198	NaN	9.41003	9.41322	9.28131	9.11365	10	11	12	0	11	12	11	12
P30740	SERPINB1	Leukocyte elastase inhibitor	-		5.86e-20	0	42741.8	-0.0750304	-0.439459	0.170237		11.7738	11.6951	12.1064	12.2574	11.6027	11.8919	11.8082	11.7361	21	22	21	22	21	22	22	21
P30825	SLC7A1	High affinity cationic amino acid transporter 1	-		5.59e-16	0	67638.4	-0.018102	-0.0486435	0.0164719		11.8729	12.3783	10.9765	12.2007	12.5476	11.9803	11.9013	12.0497	8	9	7	8	9	8	8	8
P30837	ALDH1B1	Aldehyde dehydrogenase X, mitochondrial	+		3.96e-28	0	57206.3	1.65139	3.51459	1.89959	+	10.6401	10.84	10.2142	10.8072	8.95422	11.9201	11.9678	11.9396	21	20	21	22	16	23	22	23
P30876	POLR2B	DNA-directed RNA polymerase II subunit RPB2	-		1.37e-20	0	133897	0.165117	2.46832	1.31365	+	10.3302	10.2685	10.4446	10.1904	10.4064	10.5599	10.4329	10.4867	44	41	44	41	42	44	44	41
P31040	SDHA	Succinate dehydrogenase [ubiquinone] flavoprotein subunit, mitochondrial	+	CII	5.17e-26	0	72691.5	0.0378948	0.30221	0.111992		12.0298	11.8057	12.3237	11.92	11.8446	12.0737	11.9875	12.0068	29	29	29	29	29	29	29	28
P31146	CORO1A	Coronin-1A	-		2.35e-25	0	51026.2	1.31108	5.63592	2.87417	+	11.6405	11.5227	10.8555	11.788	11.7395	12.9689	12.7556	12.7365	7	6	3	7	6	9	8	9
P31150	GDI1	Rab GDP dissociation inhibitor alpha	-		1.98e-26	0	50582.7	0.172352	1.50154	0.735433		12.5806	12.7503	12.4035	12.8852	12.8008	12.8435	12.8685	12.8572	22	21	22	21	23	22	22	23
P31153	MAT2A	S-adenosylmethionine synthase isoform type-2	-		8.33e-32	0	43660.7	0.0447611	0.5393	0.215316		12.3677	12.2695	12.4892	12.5154	12.3644	12.5804	12.4488	12.3088	18	19	17	18	19	18	18	17
P31273	HOXC8	Homeobox protein Hox-C8	-		1.26e-14	0	27754.5	1.63992	6.39597	2.85874	+	NaN	8.39095	7.43845	7.74587	7.51653	9.37899	9.45688	9.40275	0	6	3	3	4	8	8	8
P31321	PRKAR1B	cAMP-dependent protein kinase type I-beta regulatory subunit	-		2.62e-17	0	43073	0.471752	1.25993	0.558787		7.87571	8.4872	8.15015	7.39004	NaN	8.22097	8.67408	NaN	3	4	4	3	0	5	2	0
P31323	PRKAR2B	cAMP-dependent protein kinase type II-beta regulatory subunit	-		5.14e-27	0	46302.1	-0.501122	-1.80047	0.91409		8.6954	7.9554	8.37841	8.61441	9.19366	7.88762	8.19127	8.12011	5	6	4	6	6	4	5	5
P31327;P31327-3	CPS1	Carbamoyl-phosphate synthase [ammonia], mitochondrial;Isoform 3 of Carbamoyl-phosphate synthase [ammonia], mitochondrial	+		1.06e-09	0	NaN	0.106822	0.7987	0.342076		10.2519	10.1109	9.98417	9.66399	9.90539	10.1249	10.1112	10.0341	14	12	7	10	3	11	7	6
P31350;P31350-2	RRM2	Ribonucleoside-diphosphate reductase subunit M2;Isoform 2 of Ribonucleoside-diphosphate reductase subunit M2	-		1.77e-22	0	NaN	0.468085	0.783959	0.334531		9.53172	8.31013	8.8476	6.84125	8.68884	8.8057	8.98751	8.94277	14	8	13	6	10	12	8	11
P31431	SDC4	Syndecan-4	-		5.22e-07	0	21641.6	-0.712937	-2.36272	1.25123		9.54454	9.60358	9.32193	10.4362	9.18264	8.90991	8.71257	9.09205	4	4	4	6	6	5	5	3
P31483	TIA1	Nucleolysin TIA-1 isoform p40	-		4.4e-20	0	42963.1	0.163607	0.983366	0.439612		11.708	11.4038	11.3569	11.0478	11.6701	11.7283	11.5237	11.5507	13	13	13	13	12	13	13	13
P31641	SLC6A6	Sodium- and chloride-dependent taurine transporter	-		6.66e-19	0	69830	1.3332	6.62162	3.24293	+	9.28595	9.87024	9.79997	9.15892	9.30028	10.9536	10.7411	10.754	3	4	4	4	3	5	5	5
P31689	DNAJA1	DnaJ homolog subfamily A member 1	-		1.75e-21	0	44868.2	-0.230698	-2.66085	1.42618	+	11.2273	10.9629	11.2763	10.9837	11.0381	10.8739	10.8868	10.8401	21	20	21	19	21	19	19	21
P31749	AKT1	RAC-alpha serine/threonine-protein kinase	-		1.44e-23	0	55686.4	0.231414	3.93498	2.11528	+	10.2456	10.1139	10.1004	10.2837	10.2032	10.5136	10.3666	10.3822	26	25	27	24	25	26	24	27
P31751	AKT2	RAC-beta serine/threonine-protein kinase	-		6.52e-16	0	55768.8	0.110152	0.795996	0.340689		10.3754	10.0385	10.2189	10.2207	9.77096	10.2621	10.2009	10.2422	15	16	14	16	16	17	15	16
P31930	UQCRC1	Cytochrome b-c1 complex subunit 1, mitochondrial	+	CIII	1.59e-21	0	52645.8	-0.118673	-0.667827	0.276479		13.6492	13.5919	13.9196	13.104	13.6613	13.4734	13.4938	13.4324	21	21	21	21	21	21	21	21
P31937	HIBADH	3-hydroxyisobutyrate dehydrogenase, mitochondrial	+		1.24e-17	0	35328.9	-0.777452	-2.64082	1.41456	+	11.4521	11.0729	12.256	11.9701	11.3336	10.8547	10.6936	10.9702	13	14	13	15	15	12	11	10
P31939	ATIC	Bifunctional purine biosynthesis protein ATIC	mito-interacting		1.53e-19	0	64615.9	0.0713631	1.11518	0.512245		12.7376	12.6833	12.6313	12.6675	12.4609	12.7298	12.7196	12.673	42	45	42	43	43	42	43	41
P31942;P31942-2	HNRNPH3	Heterogeneous nuclear ribonucleoprotein H3;Isoform 2 of Heterogeneous nuclear ribonucleoprotein H3	-		3.53e-22	0	NaN	-0.108842	-1.27794	0.604702		12.7296	12.6254	12.6092	12.5509	12.9124	12.5694	12.5636	12.597	14	13	14	13	13	14	14	14
P31943	HNRNPH1	Heterogeneous nuclear ribonucleoprotein H	-		1.41e-22	0	49229.5	0.0992977	1.01752	0.458211		13.7126	13.4975	13.515	13.5101	13.8527	13.652	13.7515	13.7472	22	22	22	21	22	22	22	22
P31946	YWHAB	14-3-3 protein beta/alpha	-		4.85e-20	0	28082.4	-0.0938618	-1.44224	0.700433		15.5735	15.6958	15.679	15.7013	15.5251	15.4527	15.6561	15.5143	20	21	19	22	20	22	21	21
P31948	STIP1	Stress-induced-phosphoprotein 1	-		1.66e-22	0	62639.2	0.1454	2.86567	1.54381	+	13.1998	13.0077	13.0401	13.0143	13.0095	13.1669	13.2264	13.2059	55	51	51	53	53	51	53	52
P31949	S100A11	Protein S100-A11	-		7.78e-15	0	11740.4	0.0344555	0.208005	0.0746335		14.2614	14.2011	14.247	14.4361	13.7824	14.1865	14.4265	14.0472	6	6	6	6	6	6	6	6
P32019	INPP5B	Type II inositol 1,4,5-trisphosphate 5-phosphatase	-		5.59e-20	0	112852	0.812513	2.87424	1.34414	+	NaN	7.66197	7.18576	NaN	7.88332	8.6537	8.01181	8.50309	0	4	4	0	4	7	4	6
P32119	PRDX2	Peroxiredoxin-2	+		2.6e-13	0	21891.9	0.00323912	0.0359547	0.0121172		13.4146	13.2989	13.5687	13.6074	13.5662	13.5894	13.5169	13.3769	16	14	16	16	16	16	16	16
P32189;P32189-1;P32189-2;P32189-4	GK	Glycerol kinase;Isoform 1 of Glycerol kinase;Isoform 2 of Glycerol kinase;Isoform 4 of Glycerol kinase	mito-interacting		4.84e-22	0	NaN	0.916251	2.38309	1.2633		8.30321	7.83599	9.31626	9.07407	8.06654	9.45554	9.4039	9.44695	12	11	17	17	13	18	18	17
P32321-2	DCTD	Isoform 2 of Deoxycytidylate deaminase	-		1.79e-28	0	21014.1	-0.14253	-0.713648	0.299082		11.5157	11.6589	11.2568	12.1582	11.5087	11.4372	11.4934	11.5008	12	12	11	12	11	12	10	10
P32322	PYCR1	Pyrroline-5-carboxylate reductase 1, mitochondrial	+		2.86e-19	0	33360.6	-0.180792	-0.258627	0.0944381		11.5301	12.4754	9.61545	11.6833	12.4805	11.465	11.2933	11.3702	15	16	12	14	16	14	14	13
P32418-2	SLC8A1	Isoform 3 of Sodium/calcium exchanger 1	-		2.42e-16	0	104689	0.699308	1.12641	0.518531		8.99881	9.35086	7.46616	9.98849	9.96437	10.0417	9.66384	9.85363	13	17	6	18	18	18	18	17
P32455	GBP1	Guanylate-binding protein 1	-		3.07e-19	0	67930.7	0.729577	3.15909	1.70802	+	11.0602	11.1415	10.2817	11.2621	10.9684	11.7412	11.6404	11.6354	27	24	22	26	25	24	27	25
P32456	GBP2	Guanylate-binding protein 2	-		2.69e-17	0	67209	-1.09502	-4.10038	2.19691	+	9.7664	9.29782	9.95274	10.3716	9.35768	8.5525	8.68753	8.72268	13	11	11	12	9	9	8	9
P32519;P32519-2	ELF1	ETS-related transcription factor Elf-1;Isoform 2 of ETS-related transcription factor Elf-1	-		1.73e-10	0	NaN	-0.114784	-1.51075	0.718412		7.46286	NaN	7.30358	7.55906	7.37953	7.26493	7.40553	7.26397	6	0	5	5	5	6	6	4
P32780	GTF2H1	General transcription factor IIH subunit 1	-		8.41e-17	0	62031.6	0.0903458	0.43582	0.168636		8.11763	8.16552	8.18184	7.46991	7.83242	8.28568	7.81529	8.03045	8	9	10	10	9	10	8	8
P32856;P32856-2;P32856-3	STX2	Syntaxin-2;Isoform 1 of Syntaxin-2;Isoform 2 of Syntaxin-2	-		1.53e-19	0	NaN	0.182835	2.22494	1.16918		9.41771	9.35237	9.54627	9.23212	9.28335	9.64597	9.47073	9.53089	9	11	10	11	11	11	11	12
P32929	CTH	Cystathionine gamma-lyase	-		8.39e-14	0	44508	1.56753	2.89737	1.35424	+	7.81494	9.0352	NaN	7.21351	NaN	9.46483	9.72167	9.57973	6	10	0	6	0	14	12	14
P32969	RPL9	60S ribosomal protein L9	-		1.14e-22	0	21863.4	0.14044	1.44377	0.701333		13.5757	13.6114	13.3146	13.6702	13.7218	13.7754	13.7229	13.6591	12	12	11	11	11	11	11	11
P33121	ACSL1	Long-chain-fatty-acid--CoA ligase 1	+		1.92e-30	0	77943.3	-0.203938	-0.835919	0.361292		10.225	10.038	11.0314	10.5576	10.1887	10.3547	10.0734	10.1845	29	30	32	33	31	29	29	32
P33176	KIF5B	Kinesin-1 heavy chain	mito-interacting		3.48e-27	0	109685	0.0666033	0.774049	0.329481		12.3526	12.2788	12.59	12.2843	12.5284	12.4659	12.4607	12.4937	68	69	70	68	70	70	69	69
P33240;P33240-2	CSTF2	Cleavage stimulation factor subunit 2;Isoform 2 of Cleavage stimulation factor subunit 2	-		2.73e-27	0	NaN	0.0709057	0.628808	0.257553		11.0686	10.9452	10.8356	10.7934	10.5706	10.8558	10.945	10.94	7	8	8	7	7	7	8	7
P33316	DUT	Deoxyuridine 5'-triphosphate nucleotidohydrolase, mitochondrial	+		3.62e-22	0	26563.2	-0.095789	-0.28265	0.104057		12.1154	11.347	12.2018	10.8709	11.9237	11.5976	11.5405	11.6498	11	10	11	10	10	10	10	11
P33527	ABCC1	Multidrug resistance-associated protein 1	-		2.77e-30	0	171591	0.589197	2.08986	1.08823		9.80499	9.57965	9.48886	10.4852	9.24746	10.3668	10.2939	10.2706	48	48	47	50	47	51	52	52
P33897	ABCD1	ATP-binding cassette sub-family D member 1	+		1.13e-20	0	82936.9	-0.0752933	-0.214515	0.0771446		9.02515	9.77107	8.35268	9.73453	9.35347	9.15536	9.1003	9.2606	17	21	15	19	18	19	21	19
P33908	MAN1A1	Mannosyl-oligosaccharide 1,2-alpha-mannosidase IA	-		4.64e-15	0	72968.5	-0.207254	-0.383177	0.145817		10.7873	9.42386	11.1925	9.46653	9.20698	9.7979	9.76385	9.8628	16	12	17	13	12	12	12	13
P33947	KDELR2	ER lumen protein-retaining receptor 2	-		3.54e-19	0	24422	-0.0222309	-0.0646751	0.0220325		12.2276	13.3968	12.691	13.4809	12.5703	13.1176	12.581	12.8546	3	4	3	4	4	4	4	3
P33991	MCM4	DNA replication licensing factor MCM4	-		3.76e-23	0	96557.9	-0.199026	-0.41969	0.161576		10.7185	9.51682	10.5784	8.89046	10.4281	9.9468	9.68534	9.85009	37	36	40	31	38	34	33	36
P33992	MCM5	DNA replication licensing factor MCM5	-		9.97e-26	0	82285.5	-0.102498	-0.204293	0.073206		11.4493	10.1917	11.2128	9.45655	11.137	10.6758	10.5248	10.5603	41	35	36	36	39	38	40	35
P33993	MCM7	DNA replication licensing factor MCM7	-		1.18e-23	0	81307.9	-0.129136	-0.249782	0.090932		11.4782	10.2343	11.2092	9.39785	11.1762	10.568	10.5339	10.6081	34	33	35	28	33	34	32	32
P34059	GALNS	N-acetylgalactosamine-6-sulfatase	-		2.56e-27	0	58026	-0.549447	-3.84904	2.07215	+	10.2454	10.3389	10.0937	10.2455	10.7257	9.81997	9.75494	9.76627	15	16	14	16	16	15	16	14
P34741	SDC2	Syndecan-2	-		1.05e-19	0	22159.9	0.754884	1.4546	0.707712		8.18563	10.0496	7.90932	9.14053	9.29664	9.67811	9.70337	9.63223	5	5	3	5	5	5	5	5
P34810;P34810-2;P34810-3	CD68	Macrosialin;Isoform Short of Macrosialin;Isoform 3 of Macrosialin	-		2.74e-08	0	NaN	-0.727887	-1.52366	0.748534		12.5378	11.5323	13.5392	12.4084	11.7123	11.6844	11.457	11.713	2	3	3	3	2	2	2	2
P34896;P34896-2	SHMT1	Serine hydroxymethyltransferase, cytosolic;Isoform 2 of Serine hydroxymethyltransferase, cytosolic	-		7.94e-20	0	NaN	1.01645	2.95981	1.59707	+	10.4612	9.72704	10.2451	9.93596	8.9715	10.9381	10.8497	10.8661	17	16	19	17	14	20	17	19
P34897;P34897-3	SHMT2	Serine hydroxymethyltransferase, mitochondrial;Isoform 3 of Serine hydroxymethyltransferase, mitochondrial	+		5.31e-20	0	NaN	0.171194	0.744149	0.314349		12.87	13.4089	12.5385	12.6252	13.2706	13.1173	13.1345	13.0897	28	29	27	29	29	27	28	28
P34931	HSPA1L	Heat shock 70 kDa protein 1-like	-		2.07e-07	0	70375	0.832706	1.53531	0.75545		10.6865	11.3243	10.1665	10.9039	12.5642	12.0491	11.8019	12.0344	4	4	4	4	4	4	3	4
P34932	HSPA4	Heat shock 70 kDa protein 4	-		5.76e-30	0	94330.9	-0.00211627	-0.0191166	0.00640157		12.7544	12.7498	12.7752	12.3551	12.7938	12.6886	12.6813	12.6807	59	59	58	56	58	56	57	56
P34947	GRK5	G protein-coupled receptor kinase 5	-		3.51e-16	0	67786.6	-0.167517	-0.333423	0.123584		7.02139	8.216	7.50451	8.5387	8.13415	7.31952	NaN	8.11134	1	2	2	2	1	1	0	1
P34949	MPI	Mannose-6-phosphate isomerase	-		1.97e-29	0	46655.9	0.205689	1.13386	0.52271		9.61175	9.89282	9.99099	10.0806	9.35315	10.0685	9.91199	9.99414	16	16	17	17	17	16	17	16
P35052	GPC1	Glypican-1	-		2.6e-28	0	61680.2	0.09669	0.263846	0.0965159		9.40968	9.89892	9.20096	8.46316	9.98443	9.45565	9.53393	9.47478	14	17	12	12	17	18	11	14
P35080-2	PFN2	Isoform IIb of Profilin-2	-		6.56e-23	0	15088.3	0.0887256	0.71656	0.300533		13.0098	13.1701	12.8856	13.0755	13.3825	13.3168	13.2037	13.0599	9	8	9	8	9	8	9	9
P35221	CTNNA1	Catenin alpha-1	-		1.14e-30	0	100071	0.0705727	0.371446	0.14082		12.4305	12.8992	12.09	12.7492	12.6769	12.5874	12.6544	12.6774	59	60	57	59	60	58	58	58
P35222	CTNNB1	Catenin beta-1	-		9.45e-29	0	85496.6	0.137852	0.451406	0.175514		11.5289	12.3099	10.9858	12.0627	11.7912	11.9158	11.88	11.8248	34	35	35	35	35	35	35	34
P35232	PHB	Prohibitin	+		6.08e-21	0	29804.1	0.245975	2.54626	1.35942	+	13.5564	13.5451	13.8581	13.563	13.4268	13.8491	13.795	13.8635	20	20	20	20	20	20	20	20
P35237	SERPINB6	Serpin B6	-		3.77e-27	0	42621.9	0.0269918	0.134604	0.0470494		13.1268	12.8317	13.5538	13.1504	12.6856	13.0469	13.1345	13.1087	26	26	25	26	25	27	25	25
P35240;P35240-2;P35240-3;P35240-8	NF2	Merlin;Isoform 2 of Merlin;Isoform 3 of Merlin;Isoform 8 of Merlin	-		4.38e-21	0	NaN	-0.282994	-1.77713	0.900058		9.66875	9.17661	9.07141	9.3914	9.63416	9.12887	9.08619	9.10135	25	23	24	24	25	21	22	21
P35241	RDX	Radixin	-		1.45e-31	0	68563.9	0.209968	3.59243	1.94042	+	13.6172	13.6183	13.4644	13.6201	13.4718	13.8107	13.8125	13.6818	50	50	46	51	48	49	49	47
P35244	RPA3	Replication protein A 14 kDa subunit	-		1.18e-17	0	13568.7	-0.107768	-0.522282	0.207477		9.24467	9.2643	9.48511	8.70578	9.47338	8.90304	9.28019	9.1974	6	6	7	7	7	6	6	6
P35249	RFC4	Replication factor C subunit 4	-		6.8e-20	0	39681.8	-0.146496	-0.468922	0.183309		10.0538	9.26433	9.86488	8.79927	9.76243	9.37231	9.25418	9.58084	11	12	10	9	12	11	11	10
P35250	RFC2	Replication factor C subunit 2	-		8.96e-36	0	39157.3	-0.197579	-0.670392	0.277733		10.163	9.50691	10.0813	8.97048	9.91287	9.58849	9.47724	9.52226	17	15	15	13	14	13	15	15
P35251;P35251-2	RFC1	Replication factor C subunit 1;Isoform 2 of Replication factor C subunit 1	-		2.99e-22	0	NaN	-0.256828	-1.25304	0.590387		8.28277	7.92592	8.16373	7.42278	8.14561	7.79802	7.69743	7.69854	20	18	20	13	20	18	15	18
P35268	RPL22	60S ribosomal protein L22	-		2.96e-15	0	14787	0.174127	1.20603	0.563517		14.9302	14.9819	14.7339	14.4933	14.8576	14.7448	15.0416	15.1342	6	5	6	6	6	6	6	6
P35269	GTF2F1	General transcription factor IIF subunit 1	-		8.38e-19	0	58240.4	-0.0609724	-0.265335	0.0971099		10.3682	9.62408	9.62085	9.48881	10.1351	9.84947	9.70846	9.80137	17	17	17	14	15	17	15	17
P35270	SPR	Sepiapterin reductase	+		1.43e-20	0	28048.5	-0.812013	-2.64784	1.41864	+	10.5762	9.85173	10.7851	11.0248	9.96603	9.69986	9.58529	9.60112	12	12	12	12	12	12	11	9
P35318	ADM	ADM	-		5.4e-10	0	20420.4	0.0961752	0.501964	0.192421		8.46431	NaN	NaN	8.71959	8.23166	8.70969	8.68566	8.30874	2	0	0	3	2	3	3	3
P35442	THBS2	Thrombospondin-2	-		8.67e-32	0	129991	-0.302164	-0.925751	0.408611		9.41267	10.6263	10.7548	10.473	10.5788	10.0566	9.98875	10.1555	26	29	29	26	28	25	26	26
P35475	IDUA	Alpha-L-iduronidase	-		1.13e-29	0	72669.9	-1.02591	-4.64763	2.4544	+	9.56423	9.88851	9.73147	10.2614	10.422	9.07771	8.83028	8.93482	17	20	21	23	23	19	16	17
P35555	FBN1	Fibrillin-1	-		5.01e-27	0	312298	-0.38603	-1.00024	0.448781		10.64	11.4266	9.74432	10.9142	11.1505	10.3108	10.4064	10.45	90	92	79	91	92	87	84	88
P35556	FBN2	Fibrillin-2	-		3.77e-25	0	314775	0.834639	1.54315	0.760102		9.89336	10.4134	8.35493	10.3507	10.5391	10.6597	10.692	10.8831	65	60	42	66	66	67	64	67
P35568	IRS1	Insulin receptor substrate 1	-		2.82e-18	0	131591	0.384074	1.56198	0.771297		9.16798	8.35041	9.27841	8.51284	8.90301	9.11864	9.2023	9.35888	27	20	23	23	21	25	24	24
P35573	AGL	Glycogen debranching enzyme	-		4.42e-27	0	174764	0.0495791	0.35057	0.132008		9.21918	9.42779	9.58342	9.70971	9.15561	9.51552	9.46529	9.42536	67	60	67	68	64	68	64	67
P35579	MYH9	Myosin-9	-		2.97e-27	0	226532	0.325032	1.37832	0.662949		14.3685	15.0518	14.0353	14.7742	14.6779	14.8384	15.0011	14.8801	188	195	177	194	192	194	201	193
P35580	MYH10	Myosin-10	-		1.08e-25	0	228999	0.878489	2.65306	1.42167	+	12.1308	12.5958	12.3809	13.5923	12.6322	13.5124	13.5539	13.5682	156	159	153	163	156	165	163	165
P35606	COPB2	Coatomer subunit beta'	-		1.65e-18	0	102487	-0.0318277	-0.349896	0.131725		13.3371	13.5131	13.0904	13.3618	13.2995	13.3083	13.273	13.2843	51	54	52	54	52	54	53	52
P35610	SOAT1	Sterol O-acyltransferase 1	-		1.91e-20	0	64734.6	-0.195873	-0.813271	0.349571		11.0505	10.3868	11.1785	10.3887	10.4236	10.6216	10.4702	10.3775	13	13	13	12	14	13	13	12
P35611;P35611-2;P35611-3;P35611-6	ADD1	Alpha-adducin;Isoform 2 of Alpha-adducin;Isoform 3 of Alpha-adducin;Isoform 6 of Alpha-adducin	-		3.68e-17	0	NaN	-0.903422	-4.26973	2.27863	+	11.716	11.0888	11.9047	11.8671	11.3447	10.6718	10.6675	10.7032	29	28	28	29	28	26	29	28
P35613;P35613-2	BSG	Basigin;Isoform 2 of Basigin	-		1.04e-22	0	NaN	0.223327	1.13522	0.523476		13.6549	13.8144	13.0596	13.8514	13.7913	13.839	13.8661	13.8678	10	10	10	10	9	10	10	10
P35625	TIMP3	Metalloproteinase inhibitor 3	-		3.02e-18	0	24145	-0.887758	-1.27233	0.601475		12.1311	12.1479	9.4638	12.0424	11.976	10.6491	10.7233	10.6211	10	9	10	10	10	8	9	9
P35637;P35637-2	FUS	RNA-binding protein FUS;Isoform Short of RNA-binding protein FUS	-		1.83e-22	0	NaN	0.0821067	0.517235	0.205164		13.402	12.9179	13.2183	12.7882	13.2855	13.1013	13.2604	13.2517	12	11	12	12	12	11	11	12
P35658;P35658-2;P35658-5	NUP214	Nuclear pore complex protein Nup214;Isoform 2 of Nuclear pore complex protein Nup214;Isoform 5 of Nuclear pore complex protein Nup214	-		1.95e-27	0	NaN	0.197448	9.44672	4.09662	+	10.3752	10.3313	10.2931	10.3678	10.3663	10.5528	10.5448	10.535	51	51	49	50	51	50	49	49
P35659	DEK	Protein DEK	-		1.38e-21	0	42674.3	0.0486397	0.325869	0.121715		12.1918	12.0107	12.1947	11.7199	12.3837	12.1584	12.154	12.1341	17	15	15	15	16	15	15	15
P35754	GLRX	Glutaredoxin-1	-		8.47e-19	0	11775.7	0.204975	0.310551	0.115405		8.34976	8.06789	8.13736	10.3815	7.80211	8.30202	8.63178	9.32431	4	4	4	4	3	3	3	4
P35790;P35790-2	CHKA	Choline kinase alpha;Isoform 2 of Choline kinase alpha	-		1.88e-08	0	NaN	0.662201	1.35767	0.608868		NaN	8.66834	7.5361	7.16867	7.89647	8.34092	8.61828	NaN	0	2	3	1	2	2	2	0
P35813;P35813-3	PPM1A	Protein phosphatase 1A;Isoform 3 of Protein phosphatase 1A	-		7.94e-24	0	NaN	0.1618	1.0805	0.492918		10.1738	10.0833	10.4855	10.2056	9.83399	10.435	10.1839	10.3358	16	14	17	16	17	14	18	17
P35869	AHR	Aryl hydrocarbon receptor	-		3.38e-17	0	96147.4	-0.327971	-0.5568	0.220645		6.98919	6.35456	7.56133	7.51338	8.32516	7.42994	NaN	6.61157	7	3	8	6	8	3	0	5
P35914	HMGCL	Hydroxymethylglutaryl-CoA lyase, mitochondrial	+		2.27e-26	0	34360.1	-0.133606	-0.75366	0.319145		11.774	11.8414	12.3242	11.7074	11.5365	11.6451	11.7369	11.7272	12	12	12	12	12	12	12	12
P35998	PSMC2	26S proteasome regulatory subunit 7	-		1.63e-19	0	48633.8	0.162946	3.1648	1.71116	+	12.9518	12.8216	12.7601	12.8433	12.7594	13.038	12.9932	12.9392	34	36	34	36	37	35	35	35
P36021	SLC16A2	Monocarboxylate transporter 8	-		8.7e-21	0	59511.4	-0.883051	-2.24082	1.17867		11.0346	9.87612	10.834	10.8806	9.66665	9.29523	9.63725	9.79349	3	3	3	3	4	3	3	2
P36404	ARL2	ADP-ribosylation factor-like protein 2	+		8.17e-25	0	20878	-0.316538	-1.71114	0.860431		11.6823	11.6456	12.2673	11.4409	11.7151	11.4733	11.3766	11.4511	7	7	8	7	6	7	6	8
P36405	ARL3	ADP-ribosylation factor-like protein 3	-		1.02e-16	0	20455.5	-0.0142661	-0.0817062	0.0280112		11.6928	12.236	12.0417	11.599	12.192	11.8815	11.9736	11.9589	10	12	10	10	11	11	10	10
P36507	MAP2K2	Dual specificity mitogen-activated protein kinase kinase 2	-		5.98e-17	0	44424.1	0.0528491	0.915968	0.403396		11.5736	11.4099	11.3862	11.4105	11.3571	11.5427	11.4104	11.4878	21	21	20	21	20	21	21	20
P36542-2	ATP5F1C	Isoform Heart of ATP synthase subunit gamma, mitochondrial	+	CV	1.6e-21	0	32881	-0.00410035	-0.0450838	0.0152461		13.4105	13.4802	13.7185	13.3734	13.3536	13.5168	13.4206	13.452	12	11	12	10	10	10	12	12
P36543	ATP6V1E1	V-type proton ATPase subunit E 1	-		3.06e-23	0	26145.3	-0.0718271	-0.420997	0.162146		12.343	12.3679	12.9527	12.656	12.2858	12.4925	12.3581	12.4973	14	15	15	13	14	14	15	11
P36551	CPOX	Oxygen-dependent coproporphyrinogen-III oxidase, mitochondrial	+		2.09e-21	0	50152	0.0681912	0.333575	0.12491		10.4871	10.1051	10.9401	10.2468	10.1592	10.4791	10.4102	10.4784	20	21	21	21	21	21	21	21
P36578	RPL4	60S ribosomal protein L4	-		1.14e-23	0	47697.3	0.00942148	0.0455015	0.0153898		13.9182	14.0725	13.4791	14.3851	14.0649	13.8404	13.9901	14.1497	26	26	26	26	26	26	27	26
P36639;P36639-2;P36639-3;P36639-4	NUDT1	7,8-dihydro-8-oxoguanine triphosphatase;Isoform p22 of 7,8-dihydro-8-oxoguanine triphosphatase;Isoform p21 of 7,8-dihydro-8-oxoguanine triphosphatase;Isoform p18 of 7,8-dihydro-8-oxoguanine triphosphatase	-		2.68e-17	0	NaN	0.12135	0.755713	0.320182		10.5733	10.2231	10.2378	9.98381	10.4195	10.5885	10.1712	10.4668	8	6	7	6	8	7	8	7
P36776;P36776-2	LONP1	Lon protease homolog, mitochondrial;Isoform 2 of Lon protease homolog, mitochondrial	+		8.25e-26	0	NaN	0.172174	0.809259	0.347503		10.6248	11.4726	10.8407	11.1437	11.3741	11.2606	11.246	11.2835	43	46	45	45	45	44	47	46
P36871	PGM1	Phosphoglucomutase-1	-		4.69e-20	0	61449.1	0.113698	0.509061	0.20143		12.525	12.8806	12.8422	13.3775	12.4227	12.9504	12.8896	12.9299	36	34	36	36	35	36	36	34
P36873;P36873-2	PPP1CC	Serine/threonine-protein phosphatase PP1-gamma catalytic subunit;Isoform 2 of Serine/threonine-protein phosphatase PP1-gamma catalytic subunit	mito-interacting		1.87e-22	0	NaN	-0.128326	-0.947324	0.420161		11.2964	11.3679	11.3134	11.1645	11.0907	11.4142	11.076	10.8646	5	5	5	5	5	5	5	5
P36894	BMPR1A	Bone morphogenetic protein receptor type-1A	-		1.96e-19	0	60197.5	0.259329	1.59259	0.789522		8.17251	8.08134	8.66599	8.45991	8.05197	8.47958	8.64023	8.51721	5	6	6	7	4	6	6	7
P36896;P36896-4;P36896-5	ACVR1B	Activin receptor type-1B;Isoform 4 of Activin receptor type-1B;Isoform 5 of Activin receptor type-1B	-		8.46e-05	0	NaN	0.477439	5.23749	1.46124	+	7.29897	NaN	7.14347	NaN	NaN	7.74624	7.65107	NaN	2	0	3	0	0	4	2	0
P36897;P36897-2	TGFBR1	TGF-beta receptor type-1;Isoform 2 of TGF-beta receptor type-1	-		2.51e-17	0	NaN	0.670253	2.00142	1.03506		8.88799	10.0057	8.7043	9.14573	8.62401	9.73317	9.83418	9.66407	10	11	7	11	13	13	13	12
P36915	GNL1	Guanine nucleotide-binding protein-like 1	-		3.33e-21	0	68660.9	-0.0740699	-1.03754	0.469189		10.7407	10.5571	10.772	10.7198	10.546	10.6775	10.5693	10.5323	25	24	23	25	24	23	25	23
P36941;P36941-2	LTBR	Tumor necrosis factor receptor superfamily member 3;Isoform 2 of Tumor necrosis factor receptor superfamily member 3	-		2.62e-22	0	NaN	-0.0795595	-0.548235	0.219456		9.26614	9.34921	9.58209	9.59774	9.17622	9.24786	9.13894	9.55737	3	3	3	4	4	3	3	4
P36954	POLR2I	DNA-directed RNA polymerase II subunit RPB9	-		1.35e-20	0	14523.2	-0.0824666	-0.494967	0.195027		8.61255	8.85648	8.79175	8.46181	8.32772	8.53919	8.28029	8.76331	7	7	7	6	7	7	7	6
P36955	SERPINF1	Pigment epithelium-derived factor	-		1.2e-05	0	46312.2	-0.299857	-0.587079	0.223003		6.69591	NaN	NaN	8.03233	7.19341	7.12294	6.89177	NaN	3	0	0	5	4	5	4	0
P36956;P36956-2;P36956-3;P36956-4	SREBF1	Sterol regulatory element-binding protein 1;Isoform SREBP-1B of Sterol regulatory element-binding protein 1;Isoform SREBP-1C of Sterol regulatory element-binding protein 1;Isoform 4 of Sterol regulatory element-binding protein 1	-		3.95e-06	0	NaN	-0.436407	-0.852635	0.340537		NaN	NaN	9.05797	NaN	8.65223	8.46622	9.04968	7.74018	0	0	2	0	2	2	1	1
P36957	DLST	Dihydrolipoyllysine-residue succinyltransferase component of 2-oxoglutarate dehydrogenase complex, mitochondrial	+		2.18e-20	0	48755.3	0.198276	0.848911	0.368055		12.649	12.392	13.0184	12.184	12.0697	12.8033	12.6261	12.5532	21	20	20	20	20	21	20	20
P36969;P36969-2	GPX4	Phospholipid hydroperoxide glutathione peroxidase;Isoform Cytoplasmic of Phospholipid hydroperoxide glutathione peroxidase	+		6.42e-21	0	NaN	-0.0612254	-0.394734	0.150772		11.5436	11.7055	12.0834	12.1662	11.9285	11.8177	11.855	11.7999	12	12	12	12	12	12	11	12
P37023	ACVRL1	Serine/threonine-protein kinase receptor R3	-		1.41e-10	0	56124.5	-0.686566	-2.24124	1.12437		8.36729	8.66483	8.36417	7.77888	NaN	7.77784	7.10507	7.93876	3	3	2	2	0	3	3	2
P37108	SRP14	Signal recognition particle 14 kDa protein	-		5.52e-13	0	14569.9	-0.0893758	-0.727041	0.305765		12.8008	12.888	12.569	12.4704	12.9242	12.5704	12.7039	12.649	9	7	8	8	9	7	9	8
P37173;P37173-2	TGFBR2	TGF-beta receptor type-2;Isoform 2 of TGF-beta receptor type-2	-		2.4e-20	0	NaN	-0.244255	-1.44067	0.699506		9.95742	10.2487	10.4099	10.1105	9.67135	9.81015	9.81499	9.88085	20	19	22	20	18	21	19	19
P37198	NUP62	Nuclear pore glycoprotein p62	-		6.42e-18	0	53255	0.2086	1.21839	0.570562		10.0979	10.0772	9.79299	10.3205	9.61908	10.3171	10.1033	10.15	11	11	11	11	11	11	11	11
P37235	HPCAL1	Hippocalcin-like protein 1	-		6.46e-21	0	22313.2	-0.983224	-3.09523	1.67274	+	10.1503	9.48617	10.6126	10.7664	9.85073	9.28172	9.12004	9.16824	10	11	12	12	12	11	10	11
P37268	FDFT1	Squalene synthase	-		4.19e-24	0	48115.3	0.86144	2.51437	1.34072	+	10.9665	9.84183	10.3156	9.42843	10.2555	11.023	11.0357	11.0102	18	19	18	17	18	19	19	19
P37275;P37275-2;P37275-3;P37275-4;P37275-5	ZEB1	Zinc finger E-box-binding homeobox 1;Isoform 2 of Zinc finger E-box-binding homeobox 1;Isoform 3 of Zinc finger E-box-binding homeobox 1;Isoform 4 of Zinc finger E-box-binding homeobox 1;Isoform 5 of Zinc finger E-box-binding homeobox 1	-		1.12e-18	0	NaN	-0.327317	-0.76403	0.324392		7.49344	6.75324	8.10182	7.91588	6.9517	7.72398	6.5542	7.06951	8	7	11	9	8	9	7	9
P37802;P37802-2	TAGLN2	Transgelin-2;Isoform 2 of Transgelin-2	-		4.33e-27	0	NaN	0.186281	0.813876	0.349883		14.9514	15.0723	14.4654	15.4418	14.6507	15.0384	15.1962	15.0732	17	16	15	17	16	16	17	15
P37837	TALDO1	Transaldolase	-		4.68e-16	0	37540.1	0.201408	0.998559	0.447866		13.7973	14.3466	13.7819	14.5513	14.0878	14.3416	14.3017	14.2998	20	22	20	22	21	21	21	20
P38117	ETFB	Electron transfer flavoprotein subunit beta	+		4.93e-23	0	27843.6	-0.143405	-1.00941	0.453781		12.8872	12.8933	13.2825	12.7277	12.6902	12.8051	12.6894	12.7638	18	19	18	19	18	18	18	18
P38159	RBMX	RNA-binding motif protein, X chromosome	-		3.36e-16	0	42331.8	0.057415	0.853073	0.370227		13.6987	13.4736	13.6422	13.4914	13.5664	13.7278	13.5841	13.5838	24	22	23	22	23	21	23	23
P38432	COIL	Coilin	-		2.3e-20	0	62608.3	0.294207	2.37794	1.26025		7.97761	7.65978	7.94811	7.52746	7.85361	7.96631	8.15515	8.1411	7	6	6	8	8	6	7	6
P38435	GGCX	Vitamin K-dependent gamma-carboxylase	-		2.46e-18	0	87560.9	0.117518	0.565554	0.227531		10.0754	10.4987	9.88705	9.59496	10.2696	10.2101	10.1381	10.1998	21	20	21	17	22	18	20	22
P38571;P38571-2	LIPA	Lysosomal acid lipase/cholesteryl ester hydrolase;Isoform 2 of Lysosomal acid lipase/cholesteryl ester hydrolase	-		2.43e-14	0	NaN	-0.18658	-0.414105	0.159146		9.98307	10.1325	9.79944	11.3702	11.2878	10.3859	10.2323	10.3659	6	7	8	9	9	8	8	8
P38606	ATP6V1A	V-type proton ATPase catalytic subunit A	-		3.53e-23	0	68304.1	-0.0614678	-0.398118	0.152228		12.8711	12.9318	13.4452	13.1316	12.8188	13.0275	12.9161	12.991	41	41	41	40	39	40	41	40
P38646	HSPA9	Stress-70 protein, mitochondrial	+		8.16e-36	0	73680.5	0.135121	1.35417	0.648864		13.7027	14.0214	13.9292	13.6263	13.8721	13.9019	13.9942	14.0002	44	45	45	44	45	45	45	44
P38919	EIF4A3	Eukaryotic initiation factor 4A-III	-		8.71e-27	0	46871	-0.0140865	-0.206301	0.0739775		12.56	12.3687	12.4066	12.2818	12.5155	12.4491	12.3946	12.3935	27	27	28	27	28	26	26	28
P38935	IGHMBP2	DNA-binding protein SMUBP-2	-		1.72e-11	0	109149	0.1338	0.654808	0.270131		8.11883	8.11185	8.09921	7.81682	8.10327	8.45418	7.66659	8.43061	9	8	7	7	6	9	6	5
P38936	CDKN1A	Cyclin-dependent kinase inhibitor 1	-		2.09e-17	0	18119.3	0.170912	0.653587	0.269537		10.4826	10.1828	10.853	9.67994	10.3709	10.4651	10.378	10.6113	9	8	9	6	8	9	8	8
P39019	RPS19	40S ribosomal protein S19	-		1.51e-23	0	16060.5	0.082238	1.29049	0.611941		14.4473	14.5007	14.2284	14.4457	14.4354	14.5214	14.4756	14.4843	11	12	11	12	12	12	11	11
P39023	RPL3	60S ribosomal protein L3	-		8.01e-19	0	46108.9	0.0891062	1.09831	0.502827		13.9274	13.8951	13.636	13.7509	13.9359	13.9487	13.9466	13.8592	29	29	29	27	28	28	29	27
P39060;P39060-1;P39060-2	COL18A1	Collagen alpha-1(XVIII) chain;Isoform 2 of Collagen alpha-1(XVIII) chain;Isoform 3 of Collagen alpha-1(XVIII) chain	-		4.81e-24	0	NaN	-0.955659	-1.4003	0.675805		10.5843	9.79769	9.46398	9.18348	12.025	9.29524	9.12823	9.3422	19	17	12	15	21	15	14	14
P39210	MPV17	Protein Mpv17	+		1.21e-13	0	19733.2	0.236326	0.378853	0.142456		11.4941	11.1067	12.2059	9.91992	11.2639	11.3125	NaN	11.5564	2	3	3	1	3	2	0	2
P39656	DDOST	Dolichyl-diphosphooligosaccharide--protein glycosyltransferase 48 kDa subunit	-		3.64e-21	0	50800.8	-0.139479	-0.978316	0.436875		13.7353	14.1648	13.5564	13.9771	13.8543	13.8102	13.7004	13.6436	17	18	17	17	17	17	17	17
P39687	ANP32A	Acidic leucine-rich nuclear phosphoprotein 32 family member A	-		3.29e-14	0	28585.4	0.3275	2.68196	1.43841	+	12.1485	12.1719	12.2473	12.1172	12.6002	12.5974	12.5038	12.6524	8	9	9	9	9	9	9	9
P39748	FEN1	Flap endonuclease 1	-		3.96e-20	0	42593	-0.160003	-0.471928	0.184654		11.4114	10.4863	11.1956	10.0371	11.0993	10.7215	10.6964	10.6399	16	13	17	12	15	15	13	15
P39880-3	CUX1	Isoform 3 of Homeobox protein cut-like 1	-		1.98e-23	0	165688	0.113471	1.03311	0.466753		8.94756	9.10281	8.77941	8.87633	8.94628	8.94377	8.91422	9.27386	21	19	16	21	23	22	22	19
P39880-9	CUX1	Isoform 11 of Homeobox protein cut-like 1	-		1.94e-15	0	72024.2	0.241379	2.19326	1.15024		8.79564	8.87933	8.42849	8.68084	8.60424	9.01262	8.84933	8.89531	7	8	9	7	7	6	7	8
P40121	CAPG	Macrophage-capping protein	-		2.13e-19	0	38498.5	-1.02036	-1.87989	0.961891		14.49	13.1585	15.3142	14.2542	13.2207	13.0832	13.1081	13.0102	17	18	17	16	15	16	15	16
P40123	CAP2	Adenylyl cyclase-associated protein 2	-		5.17e-19	0	52824	-0.616415	-2.45949	1.30844	+	12.5142	13.0902	11.9392	12.5698	12.3006	11.8569	11.8573	11.885	25	25	23	24	25	22	23	23
P40189	IL6ST	Interleukin-6 receptor subunit beta	-		1.99e-28	0	103537	0.271717	0.958816	0.426342		9.57645	8.80288	9.70726	9.71828	8.81081	9.61833	9.55438	9.61184	26	23	26	27	22	25	27	26
P40222	TXLNA	Alpha-taxilin	-		9.43e-28	0	61891.1	0.0932467	1.75242	0.885211		11.3958	11.2063	11.2756	11.2508	11.1676	11.3712	11.3193	11.3668	30	29	30	29	29	29	30	31
P40227	CCT6A	T-complex protein 1 subunit zeta	-		1.31e-18	0	58024.2	0.267188	5.99645	3.01433	+	13.5821	13.6151	13.4453	13.4642	13.5319	13.8184	13.7893	13.777	31	31	29	30	28	30	30	28
P40261	NNMT	Nicotinamide N-methyltransferase	-		1.63e-16	0	29574	0.330808	0.626944	0.256657		13.1167	14.5646	12.6193	14.5506	13.2804	13.9188	14.0075	13.945	14	15	14	14	15	15	15	15
P40306	PSMB10	Proteasome subunit beta type-10	-		9.48e-10	0	28936.3	-1.17607	-4.88673	2.56107	+	10.0717	9.51044	9.2832	9.85597	9.60921	8.20774	8.91174	8.35062	5	4	3	4	4	2	4	3
P40337;P40337-2;P40337-3	VHL	von Hippel-Lindau disease tumor suppressor;Isoform 2 of von Hippel-Lindau disease tumor suppressor;Isoform 3 of von Hippel-Lindau disease tumor suppressor	-		1.67e-11	0	NaN	0.0588926	0.532248	0.21206		8.7125	9.12204	8.74124	8.98739	8.91441	8.85871	9.05967	8.94485	4	3	4	3	4	4	4	4
P40424;P40424-2;P40424-3	PBX1	Pre-B-cell leukemia transcription factor 1;Isoform PBX1b of Pre-B-cell leukemia transcription factor 1;Isoform 3 of Pre-B-cell leukemia transcription factor 1	-		1.01e-12	0	NaN	-0.545145	-2.76335	1.48534	+	8.77473	8.75339	8.97272	9.49978	9.16935	8.30613	8.54301	8.6174	5	7	6	9	9	7	8	6
P40429	RPL13A	60S ribosomal protein L13a	-		1.23e-15	0	23577.2	0.0115714	0.0514046	0.017425		14.1539	14.316	13.4342	14.372	14.1591	14.0939	14.1176	14.0843	13	13	12	13	13	13	13	12
P40616;P40616-2	ARL1	ADP-ribosylation factor-like protein 1;Isoform 2 of ADP-ribosylation factor-like protein 1	-		1.36e-17	0	NaN	-0.0748646	-0.913087	0.401863		12.0867	12.271	11.961	12.1353	12.1852	12.1037	12.1235	11.9317	12	12	12	11	12	12	11	12
P40692	MLH1	DNA mismatch repair protein Mlh1	-		1.71e-27	0	84601	-0.0663956	-0.581932	0.235225		8.60273	8.34211	8.72254	8.3751	8.72184	8.40931	8.49613	8.55397	11	8	8	9	9	8	8	6
P40763	STAT3	Signal transducer and activator of transcription 3	mito-interacting		1.78e-27	0	88067.8	-0.255513	-1.33802	0.639467		10.4521	10.717	10.5596	11.0232	10.1588	10.3092	10.322	10.3487	36	37	35	38	37	35	35	34
P40818	USP8	Ubiquitin carboxyl-terminal hydrolase 8	-		9.61e-36	0	127523	0.0377916	0.830898	0.358686		9.42908	9.41831	9.52156	9.41907	9.56343	9.4695	9.49055	9.5642	35	35	34	36	36	36	35	33
P40925;P40925-3	MDH1	Malate dehydrogenase, cytoplasmic;Isoform 3 of Malate dehydrogenase, cytoplasmic	mito-interacting		1.18e-15	0	NaN	-0.0203489	-0.244504	0.0888492		14.3905	14.4075	14.6434	14.3273	14.4772	14.3163	14.4984	14.4718	21	21	19	21	20	20	20	18
P40926	MDH2	Malate dehydrogenase, mitochondrial	+		8.49e-22	0	35503.3	0.188446	2.46694	1.31283	+	14.6938	14.7778	14.9248	14.576	14.7393	14.9338	14.9062	14.9523	18	17	19	19	18	18	19	18
P40937;P40937-2	RFC5	Replication factor C subunit 5;Isoform 2 of Replication factor C subunit 5	-		8.3e-24	0	NaN	-0.170331	-0.58356	0.235993		9.82646	8.94568	9.67333	8.68566	9.45735	9.24853	9.11107	9.08249	19	17	17	16	18	16	14	15
P40938	RFC3	Replication factor C subunit 3	-		1.87e-23	0	40556.3	-0.0157672	-0.0468597	0.0158573		9.45534	8.41789	9.20236	8.15878	8.98593	9.06759	8.79351	8.62377	13	12	13	10	14	13	13	13
P40939	HADHA	Trifunctional enzyme subunit alpha, mitochondrial	+		1.11e-32	0	82999.6	-0.142529	-0.916507	0.403683		13.0096	12.7734	13.4042	12.8374	12.8105	12.8351	12.8294	12.8089	49	46	47	44	47	46	46	41
P41091	EIF2S3	Eukaryotic translation initiation factor 2 subunit 3	-		1.69e-19	0	51109.5	0.325096	2.82627	1.52136	+	12.8962	13.0078	12.5286	12.9682	12.8515	13.2284	13.1621	13.1362	30	28	27	30	28	30	28	29
P41208	CETN2	Centrin-2	-		6.59e-24	0	19738.4	-0.28531	-2.0564	1.06813		10.3656	10.0144	10.6101	10.1984	10.1547	9.91641	9.99144	10.0421	9	10	10	10	9	8	10	8
P41214	EIF2D	Eukaryotic translation initiation factor 2D	-		8.24e-25	0	64706.5	-0.264397	-3.77926	2.03676	+	9.51274	9.60078	9.38345	9.64814	9.48201	9.18402	9.25937	9.33969	20	19	17	19	20	17	18	16
P41219	PRPH	Peripherin	-		5.03e-10	0	53650.9	0.259708	0.741382	0.290541		NaN	7.52918	NaN	NaN	7.15353	7.37009	8.09811	7.33499	0	1	0	0	2	2	1	1
P41221;P41221-2	WNT5A	Protein Wnt-5a;Isoform 2 of Protein Wnt-5a	-		4.6e-22	0	NaN	0.531793	0.870092	0.37914		9.78969	10.8915	9.83039	9.43647	11.9286	10.8928	10.8842	10.9443	15	15	5	12	16	15	15	16
P41223	BUD31	Protein BUD31 homolog	-		4.76e-15	0	16999.7	0.130236	0.87239	0.380347		10.6655	10.7279	10.1994	10.4385	10.7617	10.5777	10.8053	10.6836	8	9	8	9	9	9	9	8
P41226	UBA7	Ubiquitin-like modifier-activating enzyme 7	-		2.27e-31	0	111694	-0.738945	-3.98291	2.13912	+	9.43627	9.83327	9.71787	10.1186	9.34855	8.92608	8.97677	8.95303	20	26	22	27	23	22	21	23
P41227	NAA10	N-alpha-acetyltransferase 10	-		2.19e-23	0	26458.5	0.0891211	1.87929	0.961527		11.1387	11.1338	11.1146	11.0609	11.2443	11.175	11.2948	11.213	16	15	15	16	15	15	14	15
P41236	PPP1R2	Protein phosphatase inhibitor 2	-		3.79e-18	0	23015.2	0.16177	1.20257	0.561547		10.6479	10.87	10.6054	11.0709	10.6242	11.0481	10.9573	10.7708	9	8	8	8	9	8	8	8
P41240	CSK	Tyrosine-protein kinase CSK	-		1.8e-32	0	50704.3	0.17305	1.7534	0.885796		10.7795	10.625	10.7463	10.86	10.4356	10.8761	10.8667	10.8441	23	23	25	24	24	23	23	24
P41247	PNPLA4	Patatin-like phospholipase domain-containing protein 4	-		2.57e-18	0	27980.5	1.30934	5.1963	1.85868	+	NaN	6.91645	NaN	NaN	6.72133	7.79967	8.44679	8.13824	0	2	0	0	3	5	6	9
P41250	GARS1	Glycine--tRNA ligase	+		5.86e-23	0	83165.6	0.341162	1.07348	0.489028		13.0394	13.7947	12.5291	13.7202	13.523	13.7056	13.676	13.6056	42	44	39	41	45	44	44	44
P41252	IARS1	Isoleucine--tRNA ligase, cytoplasmic	-		3.84e-22	0	144498	0.196418	0.867832	0.377954		12.2125	12.707	11.8538	12.6633	12.6856	12.6346	12.6281	12.5999	68	70	62	67	68	70	66	68
P41567	EIF1	Eukaryotic translation initiation factor 1	-		4.06e-20	0	12732.5	0.720938	2.78574	1.49818	+	9.44506	10.0093	8.96097	9.95901	9.68935	10.402	10.2269	10.372	11	11	11	12	11	12	12	11
P41743	PRKCI	Protein kinase C iota type	-		5.78e-19	0	68262.4	0.563195	5.75858	2.92258	+	9.3753	9.07745	9.04374	9.3726	9.30206	9.8307	9.75403	9.80755	15	17	13	17	16	17	18	17
P42025	ACTR1B	Beta-centractin	-		5.57e-23	0	42293.4	-0.0970903	-0.876759	0.382644		13.2268	13.1452	13.4186	13.0391	12.9451	13.0259	13.0279	13.1198	20	20	20	19	20	20	20	19
P42126	ECI1	Enoyl-CoA delta isomerase 1, mitochondrial	+		3.48e-31	0	32816	0.126068	0.891762	0.390556		11.815	12.3089	11.7267	11.7867	11.8661	12.071	11.9632	12.0461	9	9	9	9	9	8	9	9
P42166	TMPO	Lamina-associated polypeptide 2, isoform alpha	-		7.4e-24	0	75492	-0.157153	-0.522175	0.207428		10.4691	9.89988	10.2256	9.28262	10.4901	9.9896	9.91251	9.84677	24	21	23	20	23	23	23	23
P42167	TMPO	Lamina-associated polypeptide 2, isoforms beta/gamma			2.61e-21	0	50670.2	0.0421388	0.225201	0.08129		12.2986	11.8571	12.261	11.5729	12.2022	12.0884	12.0689	12.0842	22	21	20	23	22	21	22	20
P42224	STAT1	Signal transducer and activator of transcription 1-alpha/beta	-		3.62e-30	0	87334.8	0.364515	1.09857	0.502972		12.8213	13.2835	12.35	13.6657	12.4618	13.3395	13.2705	13.2328	48	49	48	50	49	49	49	49
P42226	STAT6	Signal transducer and activator of transcription 6	-		6.27e-21	0	94135.1	0.0586839	0.248421	0.0903944		10.9343	10.5108	11.3864	10.9737	10.4005	10.9198	10.8779	10.9018	26	25	26	25	24	25	24	26
P42285	MTREX	Exosome RNA helicase MTR4	-		1.32e-23	0	117805	-0.0203893	-0.124516	0.0433641		10.0224	9.71559	9.85125	9.41542	10.1062	9.82298	9.82697	9.75541	36	34	33	37	36	37	35	38
P42330	AKR1C3	Aldo-keto reductase family 1 member C3	-		5.65e-21	0	36853.2	-0.50032	-0.378955	0.144015		11.66	9.16407	11.6769	11.8636	6.82344	9.91816	9.72772	9.56599	12	10	13	13	5	11	11	11
P42336	PIK3CA	Phosphatidylinositol 4,5-bisphosphate 3-kinase catalytic subunit alpha isoform	-		1.41e-28	0	124284	0.392862	2.6716	1.43241	+	8.80847	8.61582	9.03896	8.89374	8.4132	9.18186	9.09405	9.16479	22	22	20	23	19	22	21	23
P42338	PIK3CB	Phosphatidylinositol 4,5-bisphosphate 3-kinase catalytic subunit beta isoform	-		1.23e-15	0	122762	-0.746267	-2.45282	1.23856		8.03113	8.05702	8.50026	8.08087	7.36881	7.29344	NaN	7.22926	3	3	4	3	3	1	0	3
P42345	MTOR	Serine/threonine-protein kinase mTOR	-		4.17e-26	0	288892	0.0898286	1.45622	0.708662		9.31781	9.41261	9.44409	9.57354	9.42997	9.6032	9.49661	9.47649	78	75	74	83	77	78	76	78
P42356	PI4KA	Phosphatidylinositol 4-kinase alpha	-		3.85e-28	0	236830	-0.281485	-1.90704	0.978239		9.27997	9.31535	9.73938	9.38303	9.08989	9.17882	8.98239	9.0789	69	71	73	72	71	70	67	67
P42566	EPS15	Epidermal growth factor receptor substrate 15	-		3.99e-30	0	98655.7	-0.0508035	-0.500023	0.197319		9.96157	9.62841	9.93627	10.0087	9.70753	9.76463	9.81683	9.81164	33	30	36	32	30	33	33	34
P42574	CASP3	Caspase-3	+		1.36e-20	0	31607.9	0.142481	2.43457	1.29375		10.9036	10.7075	10.7946	10.759	10.6671	10.9403	10.938	10.8481	15	15	13	14	13	14	14	13
P42677	RPS27	40S ribosomal protein S27	-		3.87e-14	0	9461.12	0.261804	1.40681	0.679621		13.0251	12.7792	12.3127	12.478	12.9609	12.9782	13.0439	12.8969	3	3	3	3	3	3	3	3
P42684;P42684-10;P42684-2;P42684-3;P42684-4;P42684-5;P42684-6;P42684-7	ABL2	Tyrosine-protein kinase ABL2;Isoform 10 of Tyrosine-protein kinase ABL2;Isoform 2 of Tyrosine-protein kinase ABL2;Isoform 3 of Tyrosine-protein kinase ABL2;Isoform 4 of Tyrosine-protein kinase ABL2;Isoform 5 of Tyrosine-protein kinase ABL2;Isoform 6 of Tyrosine-protein kinase ABL2;Isoform 7 of Tyrosine-protein kinase ABL2	-		5.77e-23	0	NaN	0.463699	2.02169	1.04725		8.73146	7.90369	8.0911	8.21484	7.83758	8.85003	8.44015	8.56812	8	6	6	6	7	9	9	6
P42694	HELZ	Probable helicase with zinc finger domain	-		2.38e-22	0	218970	1.03227	16.9846	5.5745	+	7.69036	7.7112	7.48739	7.71572	7.5732	8.66451	8.65304	8.68598	33	27	29	34	27	38	39	37
P42696	RBM34	RNA-binding protein 34	-		2.17e-25	0	48564.8	0.380945	3.09413	1.67212	+	8.81618	9.19115	8.8771	8.99056	9.27798	9.35637	9.37648	9.50177	17	16	12	15	18	19	17	17
P42704	LRPPRC	Leucine-rich PPR motif-containing protein, mitochondrial	+		6.16e-27	0	157905	-0.556089	-6.61443	3.2404	+	11.6167	11.6427	11.7155	11.3467	11.6196	11.0442	11.024	11.0283	87	87	87	88	85	84	80	82
P42765	ACAA2	3-ketoacyl-CoA thiolase, mitochondrial	+		1.9e-24	0	41924.2	-0.142465	-0.534033	0.212883		11.7619	11.8771	12.6642	11.5645	11.6103	11.7355	11.7516	11.7723	24	24	25	25	24	24	24	24
P42766	RPL35	60S ribosomal protein L35	-		1.74e-13	0	14551.5	0.129176	1.03662	0.468683		13.946	14.0173	13.5067	13.7107	13.9038	13.9121	13.986	13.9403	10	9	10	9	10	10	10	8
P42785	PRCP	Lysosomal Pro-X carboxypeptidase	-		1.6e-23	0	55799.8	-0.390193	-2.29504	1.211		11.3501	11.1185	11.4218	11.8442	11.6163	11.1714	10.9603	11.1083	17	16	17	17	17	15	16	16
P42858	HTT	Huntingtin	-		5.43e-24	0	347603	0.382559	3.44272	1.86154	+	8.63186	8.60805	8.96336	8.52805	8.53449	9.01124	8.9788	9.11713	75	76	73	71	76	78	75	77
P42892;P42892-2;P42892-3;P42892-4	ECE1	Endothelin-converting enzyme 1;Isoform A of Endothelin-converting enzyme 1;Isoform C of Endothelin-converting enzyme 1;Isoform D of Endothelin-converting enzyme 1	-		2.19e-25	0	NaN	-0.998641	-3.57444	1.93102	+	10.8664	9.86441	11.1033	10.6299	10.6226	9.55385	9.70825	9.59399	29	26	29	26	30	27	25	26
P42898-2	MTHFR	Isoform 2 of Methylenetetrahydrofolate reductase	-		2.37e-20	0	78964.6	-0.126716	-0.269982	0.0989669		8.66324	8.1708	9.54063	8.49241	7.41245	8.42996	8.08907	8.46854	6	5	11	8	5	7	7	6
P43003;P43003-2	SLC1A3	Excitatory amino acid transporter 1;Isoform 2 of Excitatory amino acid transporter 1	-		9.4e-13	0	NaN	-0.793313	-1.1771	0.443373		NaN	8.21296	7.01376	NaN	NaN	6.51231	NaN	7.12778	0	4	3	0	0	3	0	1
P43007	SLC1A4	Neutral amino acid transporter A	-		1.82e-18	0	55723.1	-0.24805	-0.545471	0.218174		9.61522	10.6158	8.8401	10.1271	10.6615	9.67291	9.74282	9.75596	10	9	6	9	9	9	9	9
P43034	PAFAH1B1	Platelet-activating factor acetylhydrolase IB subunit alpha	-		4.6e-21	0	46638	0.109251	2.01807	1.04508		12.5181	12.6626	12.568	12.4582	12.5508	12.7413	12.6407	12.6003	29	28	29	28	29	29	28	29
P43121	MCAM	Cell surface glycoprotein MUC18	-		2.5e-21	0	71607.4	2.61267	4.0456	2.00577	+	7.25184	9.86542	NaN	8.18696	8.71948	11.1392	11.054	11.1626	9	23	0	13	20	25	24	25
P43155;P43155-2	CRAT	Carnitine O-acetyltransferase;Isoform 2 of Carnitine O-acetyltransferase	+		1.57e-21	0	NaN	-0.559594	-2.00405	1.03664		10.734	10.3742	11.4858	10.4762	10.3802	10.1189	10.1242	10.1484	21	21	23	20	23	20	21	22
P43234	CTSO	Cathepsin O	-		6.56e-11	0	35957.6	0.0161114	0.0310145	0.0100139		NaN	6.95661	8.10275	NaN	8.20681	7.70439	7.83861	NaN	0	3	2	0	4	4	3	0
P43235	CTSK	Cathepsin K	-		7.88e-17	0	36966	-0.534865	-0.801954	0.343746		13.665	12.5398	15.1215	12.7316	12.4991	12.6928	12.7978	12.8391	14	9	15	14	12	11	12	10
P43243	MATR3	Matrin-3	-		5.52e-21	0	94623.2	-0.010512	-0.116038	0.0402868		12.5387	12.3066	12.3988	12.2586	12.5975	12.4793	12.38	12.3693	36	36	37	36	36	37	36	36
P43246	MSH2	DNA mismatch repair protein Msh2	-		4.64e-23	0	104743	-0.201092	-0.750266	0.317432		10.1873	9.44093	10.2347	9.22079	9.85109	9.62425	9.54542	9.58789	30	27	28	25	28	25	25	27
P43251;P43251-2;P43251-3;P43251-4	BTD	Biotinidase;Isoform 2 of Biotinidase;Isoform 3 of Biotinidase;Isoform 4 of Biotinidase	-		5.5e-14	0	NaN	-0.712115	-2.36612	1.25324		8.56681	9.35842	9.18981	8.47864	9.57666	8.36866	8.11827	8.47893	4	8	5	5	8	7	4	6
P43304	GPD2	Glycerol-3-phosphate dehydrogenase, mitochondrial	+		9.43e-30	0	80852.7	-0.048326	-0.412544	0.158468		10.7794	10.5872	10.9763	10.4838	10.6303	10.6214	10.5944	10.7135	44	43	46	43	46	46	45	45
P43307	SSR1	Translocon-associated protein subunit alpha	-		6.1e-11	0	32235.4	0.0841976	0.389771	0.14864		13.1696	14.0089	13.2088	13.7648	13.6127	13.6795	13.6008	13.6312	5	5	5	5	5	5	5	5
P43353	ALDH3B1	Aldehyde dehydrogenase family 3 member B1	-		3.39e-22	0	51839.7	0.513492	3.04796	1.64645	+	9.56101	9.12624	9.07071	9.71325	9.24178	9.89602	9.81453	9.85772	8	9	7	11	9	10	9	11
P43378	PTPN9	Tyrosine-protein phosphatase non-receptor type 9	-		4.84e-30	0	68020	0.236488	3.13173	1.69293	+	9.63106	9.56904	9.70703	9.43943	9.52852	9.90616	9.83332	9.69503	24	23	26	24	24	25	23	24
P43487;P43487-2	RANBP1	Ran-specific GTPase-activating protein;Isoform 2 of Ran-specific GTPase-activating protein	-		1.75e-12	0	NaN	0.340434	3.09278	1.67137	+	13.8813	13.6898	13.415	13.6728	13.8442	14.0599	14.0355	14.0278	9	8	9	9	9	8	9	8
P43490	NAMPT	Nicotinamide phosphoribosyltransferase	-		4.2e-16	0	55521.2	0.479675	3.68418	1.98803	+	11.0628	10.7264	10.9213	11.3145	11.0701	11.538	11.505	11.4531	26	25	24	26	26	29	27	28
P43686	PSMC4	26S proteasome regulatory subunit 6B	-		1.99e-34	0	47366.2	0.187543	4.05945	2.17688	+	12.1926	12.0489	12.0971	12.061	12.04	12.3406	12.2751	12.2107	38	39	37	39	39	38	39	38
P43897	TSFM	Elongation factor Ts, mitochondrial	+		9.43e-19	0	35390.6	-0.197278	-0.957993	0.425899		9.94919	10.3971	10.8417	10.0905	10.408	10.1604	10.099	10.1606	15	16	15	16	16	16	15	16
P45877	PPIC	Peptidyl-prolyl cis-trans isomerase C	-		1.26e-17	0	22763.3	-0.544022	-1.36181	0.653316		11.8115	12.8488	11.1425	12.1774	12.5447	11.7021	11.5151	11.4657	4	4	4	4	4	4	4	4
P45880	VDAC2	Voltage-dependent anion-selective channel protein 2	+		5.49e-24	0	31566.5	0.201504	7.40723	3.5071	+	14.1507	14.1041	14.1546	14.1002	14.083	14.2834	14.3713	14.3054	19	18	19	19	18	19	19	19
P45954	ACADSB	Short/branched chain specific acyl-CoA dehydrogenase, mitochondrial	+		3.24e-21	0	47485.4	-0.156748	-0.72145	0.302971		10.1127	9.88588	10.8046	10.037	10.1393	10.0896	9.90161	10.1262	12	11	11	13	12	13	12	11
P45973	CBX5	Chromobox protein homolog 5	-		1.52e-20	0	22225	-0.0623126	-0.271803	0.0996964		10.4128	9.73209	10.3113	9.54807	10.2105	9.9977	9.89316	10.051	11	10	11	11	11	11	11	11
P45974-2	USP5	Isoform Short of Ubiquitin carboxyl-terminal hydrolase 5	-		1.58e-23	0	93307.7	-0.19248	-2.64767	1.41854	+	12.2842	12.157	12.4277	12.2326	12.1377	12.032	12.0205	12.1136	37	41	37	43	39	40	37	37
P45983;P45983-2;P45983-3;P45983-4	MAPK8	Mitogen-activated protein kinase 8;Isoform 1 of Mitogen-activated protein kinase 8;Isoform 3 of Mitogen-activated protein kinase 8;Isoform 4 of Mitogen-activated protein kinase 8	-		2.2e-23	0	NaN	0.117154	0.482857	0.18956		8.88831	9.01308	8.37709	8.43137	9.3314	8.84039	8.99469	8.94113	6	6	5	5	6	6	6	5
P45984;P45984-2	MAPK9	Mitogen-activated protein kinase 9;Isoform Alpha-1 of Mitogen-activated protein kinase 9	-		1.11e-37	0	NaN	0.0795382	0.769497	0.327167		9.99752	9.79146	9.92209	10.2536	10.0819	10.0911	10.0824	10.093	10	10	9	11	10	10	9	8
P45985;P45985-2	MAP2K4	Dual specificity mitogen-activated protein kinase kinase 4;Isoform 2 of Dual specificity mitogen-activated protein kinase kinase 4	-		1.01e-24	0	NaN	0.0492092	0.552533	0.221454		9.778	9.70708	9.64231	9.96347	9.57827	9.80692	9.75689	9.78529	14	13	14	15	14	14	14	14
P46013	MKI67	Proliferation marker protein Ki-67	-		6.32e-24	0	358694	-0.675563	-1.31145	0.624057		9.62357	8.24314	8.83909	7.26206	8.52471	7.89722	7.76959	7.80204	50	25	37	8	36	25	14	22
P46019	PHKA2	Phosphorylase b kinase regulatory subunit alpha, liver isoform	-		8.58e-13	0	138408	0.381462	1.32893	0.617473		7.66881	8.52863	NaN	8.31546	7.54886	8.49337	8.37159	8.32576	8	11	0	13	6	14	9	9
P46020;P46020-2;P46020-3	PHKA1	Phosphorylase b kinase regulatory subunit alpha, skeletal muscle isoform;Isoform 2 of Phosphorylase b kinase regulatory subunit alpha, skeletal muscle isoform;Isoform 3 of Phosphorylase b kinase regulatory subunit alpha, skeletal muscle isoform	-		2.09e-14	0	NaN	0.42949	0.701167	0.288631		8.10245	NaN	9.60079	7.16316	8.00699	8.91053	8.6386	8.39438	10	0	13	6	10	13	10	10
P46060	RANGAP1	Ran GTPase-activating protein 1	-		6.18e-23	0	63542	0.363615	1.69677	0.851815		11.8118	10.926	11.7064	11.2968	11.3809	11.868	11.6743	11.8216	34	34	34	34	34	36	34	35
P46063	RECQL	ATP-dependent DNA helicase Q1	-		6.81e-20	0	73457.3	-0.211506	-1.07915	0.49217		11.9507	11.2438	11.9978	11.4168	11.6917	11.445	11.4582	11.4427	36	36	35	34	35	33	36	35
P46087;P46087-4	NOP2	Probable 28S rRNA (cytosine(4447)-C(5))-methyltransferase;Isoform 4 of Probable 28S rRNA (cytosine(4447)-C(5))-methyltransferase	-		1.3e-18	0	NaN	0.1505	1.39636	0.673499		10.7397	10.8462	10.4341	10.6762	10.8811	10.8687	10.8152	10.914	25	26	25	25	26	26	26	25
P46100	ATRX	Transcriptional regulator ATRX	-		2.84e-25	0	282586	0.00971769	0.0834273	0.0286195		8.36437	8.02218	8.49686	8.45507	8.45459	8.39274	8.37731	8.33494	30	26	30	26	29	25	27	28
P46108	CRK	Adapter molecule crk	-		6.12e-20	0	33830.7	-0.0422574	-0.651409	0.268479		11.7642	11.801	11.9006	11.9916	11.7284	11.7692	11.8062	11.8093	20	19	20	19	18	19	19	20
P46109	CRKL	Crk-like protein	-		1.35e-16	0	33777	0.066063	0.678459	0.281687		10.8458	10.8929	10.9122	11.2075	10.7869	10.9788	11.0036	11.0029	17	17	17	17	15	17	17	17
P46199	MTIF2	Translation initiation factor IF-2, mitochondrial	+		4.97e-16	0	81317.4	-0.30311	-1.31645	0.626954		9.04702	8.80055	9.35276	8.41111	8.92791	8.88797	8.47105	8.45526	9	10	10	7	8	9	10	8
P46379;P46379-2;P46379-3	BAG6	Large proline-rich protein BAG6;Isoform 2 of Large proline-rich protein BAG6;Isoform 3 of Large proline-rich protein BAG6	-		8.39e-25	0	NaN	0.0361318	0.199492	0.0713651		10.9053	10.5827	11.25	10.5947	10.5474	10.7714	10.7958	10.8692	31	32	32	33	30	30	32	31
P46439	GSTM5	Glutathione S-transferase Mu 5	-		9.12e-17	0	25674.7	1.13886	2.35964	1.2494		11.3949	10.6873	12.4811	11.3802	10.3855	12.4315	12.3516	12.4308	7	5	8	2	4	9	9	8
P46459	NSF	Vesicle-fusing ATPase	-		2.12e-23	0	82594.3	-0.0932581	-1.27501	0.603014		11.8398	11.982	11.9957	12.18	11.9993	11.9406	11.8896	11.888	53	54	54	53	56	54	55	55
P46531	NOTCH1	Neurogenic locus notch homolog protein 1	-		7.6e-08	0	272505	0.179339	0.37756	0.13615		6.74952	6.94266	NaN	NaN	7.9029	7.53425	7.22114	NaN	3	3	0	0	4	2	1	0
P46734	MAP2K3	Dual specificity mitogen-activated protein kinase kinase 3	-		1.12e-30	0	39318.4	0.165228	1.01427	0.456435		11.7243	11.4276	11.6666	11.5759	11.0444	11.635	11.6295	11.6945	19	19	19	19	19	19	19	19
P46736;P46736-2;P46736-3	BRCC3	Lys-63-specific deubiquitinase BRCC36;Isoform 1 of Lys-63-specific deubiquitinase BRCC36;Isoform 3 of Lys-63-specific deubiquitinase BRCC36	-		4.3e-23	0	NaN	0.0826913	3.44362	1.86202	+	10.3593	10.3372	10.309	10.2946	10.3475	10.4576	10.4053	10.3738	10	10	10	10	10	10	10	10
P46776	RPL27A	60S ribosomal protein L27a	-		1.74e-16	0	16561.4	0.120921	1.09617	0.501635		14.9526	15.101	14.649	14.9248	15.0791	15.0167	15.1265	15.0434	8	8	8	8	8	8	9	8
P46777	RPL5	60S ribosomal protein L5	-		8.22e-17	0	34362.6	0.121036	1.87625	0.959699		14.3503	14.2659	14.1097	14.2065	14.3653	14.3742	14.4156	14.352	20	20	19	18	19	19	20	19
P46778	RPL21	60S ribosomal protein L21	-		4.13e-16	0	18564.8	0.135257	1.26653	0.598135		13.725	13.8532	13.4307	13.7917	13.6853	13.9252	13.8572	13.7148	9	8	9	9	9	9	9	9
P46779;P46779-2;P46779-3	RPL28	60S ribosomal protein L28;Isoform 2 of 60S ribosomal protein L28;Isoform 3 of 60S ribosomal protein L28	-		1.51e-24	0	NaN	-0.0216509	-0.152131	0.0535132		14.4005	14.4661	13.9142	14.3724	14.1056	14.1492	14.2792	14.2619	10	10	10	10	10	10	9	10
P46781	RPS9	40S ribosomal protein S9	-		5.13e-17	0	22591.4	-0.0134153	-0.0899532	0.0309327		14.1171	14.4317	13.8008	14.3504	14.2244	14.1776	14.1045	14.2323	17	16	16	17	17	16	16	16
P46782	RPS5	40S ribosomal protein S5	-		1.59e-18	0	22876.4	0.059767	0.659344	0.272339		14.323	14.1018	13.9918	13.969	14.1318	14.0768	14.2358	14.1771	15	15	13	15	14	15	15	15
P46783	RPS10	40S ribosomal protein S10	-		1.71e-16	0	18897.8	0.197657	2.72427	1.46285	+	13.035	13.0266	12.8008	13.057	12.9555	13.1621	13.2655	13.0903	12	10	11	11	11	9	11	10
P46821	MAP1B	Microtubule-associated protein 1B	-		8.37e-29	0	270634	0.353565	1.71845	0.864815		12.5311	13.0161	13.0841	13.4028	12.6996	13.2179	13.3248	13.3582	116	115	114	119	113	120	121	121
P46926	GNPDA1	Glucosamine-6-phosphate isomerase 1	-		5.48e-16	0	32668.5	-0.293531	-1.06892	0.486499		12.392	12.3489	12.9457	12.0973	11.6858	12.0024	12.0344	11.9644	12	12	12	12	12	12	12	12
P46934-4	NEDD4	Isoform 4 of E3 ubiquitin-protein ligase NEDD4	-		3.64e-22	0	104217	0.500572	5.52824	2.83104	+	9.35155	9.23892	9.58821	9.21818	9.41943	9.89725	9.85603	9.8382	26	23	27	28	28	30	28	30
P46937;P46937-9	YAP1	Transcriptional coactivator YAP1;Isoform 9 of Transcriptional coactivator YAP1	-		1.06e-24	0	NaN	0.0606869	0.186592	0.0664469		11.679	11.7284	11.9865	11.9761	10.6673	11.6537	11.6181	11.7326	16	17	16	15	14	17	15	16
P46939	UTRN	Utrophin	-		1.69e-32	0	394466	-0.192349	-1.76901	0.895176		10.5671	10.9	10.6224	10.9194	10.9262	10.6087	10.5261	10.6492	167	171	160	163	166	160	163	164
P46940	IQGAP1	Ras GTPase-activating-like protein IQGAP1	-		5.17e-30	0	189252	-0.211824	-2.68029	1.43745	+	13.6719	13.7893	13.8556	13.6048	13.9266	13.5372	13.5526	13.5837	115	114	113	112	115	111	113	113
P46976;P46976-2	GYG1	Glycogenin-1;Isoform GN-1 of Glycogenin-1	-		3.44e-20	0	NaN	-0.488238	-4.10617	2.19973	+	11.996	11.8859	12.1096	12.3299	11.8802	11.664	11.5052	11.487	13	13	13	13	13	13	13	13
P46977	STT3A	Dolichyl-diphosphooligosaccharide--protein glycosyltransferase subunit STT3A	-		8.86e-23	0	80529.6	-0.120693	-1.20126	0.560805		13.5469	13.8538	13.4016	13.5915	13.6519	13.4335	13.523	13.5087	25	26	25	25	25	26	25	25
P47224	RABIF	Guanine nucleotide exchange factor MSS4	-		2.05e-17	0	13838.8	-0.0894658	-0.718068	0.301284		11.0414	11.1783	11.102	10.7162	10.851	10.7475	10.9394	10.978	4	5	5	5	5	5	5	5
P47712	PLA2G4A	Cytosolic phospholipase A2	-		5.14e-14	0	85238.9	-1.57139	-2.07203	1.03152		9.31612	8.47421	11.076	8.39329	NaN	8.06893	7.34252	7.81905	16	12	20	11	0	8	6	10
P47755	CAPZA2	F-actin-capping protein subunit alpha-2	-		5.81e-27	0	32949.1	-0.221173	-3.07045	1.65897	+	13.7245	13.6831	13.9825	13.8577	13.7578	13.5708	13.6001	13.5689	18	18	18	18	18	18	18	18
P47756	CAPZB	F-actin-capping protein subunit beta	-		2.28e-24	0	31350.5	-0.0515261	-0.853214	0.370301		13.8539	13.7491	13.9808	13.8551	13.7455	13.7635	13.8347	13.7579	24	23	22	24	23	25	25	23
P47756-2	CAPZB	Isoform 2 of F-actin-capping protein subunit beta	-		5.16e-18	0	30628.7	-0.0120885	-0.0865794	0.0297355		12.9687	12.6625	13.1448	12.8936	12.5752	12.884	12.7788	12.8477	7	7	7	6	7	7	7	7
P47813	EIF1AX	Eukaryotic translation initiation factor 1A, X-chromosomal	-		2.87e-21	0	16460.4	0.0421221	0.317713	0.118348		13.0113	12.5029	12.8682	12.5664	12.7401	12.7911	12.8773	12.6715	7	8	7	8	7	8	8	7
P47895	ALDH1A3	Aldehyde dehydrogenase family 1 member A3	-		8.63e-16	0	56108.5	1.70107	1.13474	0.523204		11.2938	8.06352	7.59518	11.7482	5.89623	10.6707	10.5154	10.6752	28	14	14	28	3	28	23	26
P47897	QARS1	Glutamine--tRNA ligase	-		1.14e-23	0	87798.7	0.0404888	0.575803	0.232339		12.1308	12.0872	11.8715	11.9288	12.0922	12.1082	12.0315	12.048	52	52	52	52	52	52	51	50
P47914	RPL29	60S ribosomal protein L29	-		3.55e-10	0	17752.1	0.0677999	0.361438	0.136583		14.7693	15.1967	14.3185	14.7705	14.7995	14.9078	14.8349	14.7734	3	3	2	2	2	2	3	3
P47974	ZFP36L2	mRNA decay activator protein ZFP36L2	-		1.19e-13	0	51062.8	-0.0103826	-0.0404723	0.0136629		8.51439	8.24516	8.92588	8.52109	7.7993	8.42213	8.53289	8.21732	11	11	10	10	10	7	9	7
P47985	UQCRFS1	Cytochrome b-c1 complex subunit Rieske, mitochondrial	+	CIII	5.36e-30	0	29668	-0.206703	-1.08068	0.493019		12.4157	12.2273	12.713	11.8626	12.492	12.1044	12.1793	12.1225	11	13	11	11	11	11	11	10
P48047	ATP5PO	ATP synthase subunit O, mitochondrial	+	CV	7.45e-16	0	23277.3	-0.0246989	-0.313103	0.116452		13.7329	13.748	13.9703	13.6857	13.7098	13.8281	13.7616	13.6443	12	11	12	11	12	11	12	12
P48059-3	LIMS1	Isoform 3 of LIM and senescent cell antigen-like-containing domain protein 1	-		2.97e-20	0	44390.3	0.283114	1.2735	0.602148		11.4636	12.1587	11.4643	11.8689	11.2537	12.0294	11.9317	11.8138	21	22	22	21	22	24	22	23
P48060	GLIPR1	Glioma pathogenesis-related protein 1	-		1.82e-19	0	30365.9	0.0641209	0.205881	0.073816		10.4516	9.50822	10.0955	9.75886	9.1209	9.70476	9.927	9.92165	6	7	6	7	7	7	6	7
P48067;P48067-2;P48067-3	SLC6A9	Sodium- and chloride-dependent glycine transporter 1;Isoform GlyT-1A of Sodium- and chloride-dependent glycine transporter 1;Isoform GlyT-1B of Sodium- and chloride-dependent glycine transporter 1	-		3.21e-30	0	NaN	0.363727	0.41148	0.153779		7.12261	9.64697	NaN	NaN	9.82104	9.23288	9.47617	8.97276	1	5	0	0	5	5	4	4
P48147	PREP	Prolyl endopeptidase	-		1.58e-24	0	80699.5	0.240747	4.04721	2.17086	+	10.8287	10.9347	10.844	11.0505	10.8637	11.2082	11.0972	11.1299	39	38	37	37	39	39	37	38
P48163	ME1	NADP-dependent malic enzyme	mito-interacting		1.96e-22	0	64149.6	1.17764	7.194	3.43774	+	10.6222	10.9047	10.4681	11.1704	10.8994	11.9939	12.0242	11.9537	22	25	22	26	24	26	25	25
P48200	IREB2	Iron-responsive element-binding protein 2	-		1.19e-15	0	105059	0.385045	1.5899	0.787921		8.15341	8.71058	7.79391	8.64011	7.97836	8.6533	8.68003	8.58764	14	17	10	19	14	17	14	17
P48426	PIP4K2A	Phosphatidylinositol 5-phosphate 4-kinase type-2 alpha	-		4.81e-23	0	46224.6	-0.293656	-0.921145	0.406154		10.9696	11.7593	10.5357	11.4552	11.7188	10.8555	11.1394	10.9872	10	11	10	11	11	12	9	10
P48444	ARCN1	Coatomer subunit delta	-		4.06e-26	0	57210.4	0.0241739	0.244951	0.0890254		13.4848	13.6663	13.2122	13.3985	13.4874	13.4994	13.4649	13.4577	36	35	36	35	34	37	36	34
P48449	LSS	Lanosterol synthase	-		7.36e-25	0	83308.7	0.0199387	0.0805109	0.0275892		12.2115	12.1494	12.7756	11.7297	11.8097	12.2016	12.1209	12.1429	35	35	36	34	34	33	35	34
P48454;P48454-2;P48454-3	PPP3CC	Serine/threonine-protein phosphatase 2B catalytic subunit gamma isoform;Isoform 2 of Serine/threonine-protein phosphatase 2B catalytic subunit gamma isoform;Isoform 3 of Serine/threonine-protein phosphatase 2B catalytic subunit gamma isoform	-		8.23e-21	0	NaN	0.792301	3.8352	2.06516	+	8.44764	9.16387	8.53019	9.04154	8.67481	9.40064	9.50271	9.78838	4	5	4	6	5	6	5	6
P48506	GCLC	Glutamate--cysteine ligase catalytic subunit	-		2.84e-26	0	72765.8	-0.166302	-0.988472	0.442382		9.56533	9.45599	9.52463	9.7421	10.1544	9.55074	9.484	9.53185	20	18	21	20	19	17	17	17
P48507	GCLM	Glutamate--cysteine ligase regulatory subunit	-		5.06e-29	0	30727	-0.133764	-0.65093	0.268246		11.3681	11.6297	11.0905	11.9442	11.2636	11.4268	11.1942	11.3554	8	9	9	9	9	9	9	9
P48509	CD151	CD151 antigen	-		3.41e-10	0	28295.1	-0.378388	-2.52378	1.34624	+	13.539	13.5172	13.8658	13.5156	13.2243	13.1816	13.2904	12.99	7	7	8	7	7	8	6	6
P48553	TRAPPC10	Trafficking protein particle complex subunit 10	-		9.54e-20	0	142189	0.151488	1.05801	0.480468		7.74209	8.09632	8.08001	7.86607	7.73676	8.17534	8.2028	7.78907	16	22	20	18	16	19	18	17
P48556	PSMD8	26S proteasome non-ATPase regulatory subunit 8	-		9.49e-22	0	39611.9	0.179954	4.80638	2.5256	+	12.6169	12.561	12.503	12.6254	12.5134	12.7695	12.7	12.7622	13	13	13	13	13	13	13	13
P48634	PRRC2A	Protein PRRC2A	-		9.73e-34	0	228863	0.21998	3.66997	1.98069	+	9.85181	9.69762	9.91508	9.81114	9.77164	9.99229	9.97231	10.1237	40	39	41	40	40	41	39	42
P48637	GSS	Glutathione synthetase	-		5.52e-14	0	52384.8	-0.00411956	-0.067917	0.0231649		11.8796	11.9122	11.8669	12.0015	11.7291	11.9142	11.8427	11.8644	28	29	28	29	29	27	29	27
P48643	CCT5	T-complex protein 1 subunit epsilon	-		1.52e-26	0	59671	0.283602	5.781	2.93135	+	13.0032	12.8919	12.8314	12.8254	12.9138	13.2381	13.1617	13.1304	46	46	47	47	46	47	46	47
P48651	PTDSS1	Phosphatidylserine synthase 1	-		8.93e-21	0	55527.6	-0.0713666	-0.614781	0.250825		9.94761	10.0713	10.0051	10.4351	10.1405	10.1137	10.0262	10.0057	9	8	10	10	9	10	10	9
P48681	NES	Nestin	-		3.32e-21	0	177439	0.871437	1.18324	0.550574		10.0894	10.6963	9.40489	9.3097	12.3342	11.2392	11.1992	11.2767	59	62	56	52	67	63	64	63
P48723	HSPA13	Heat shock 70 kDa protein 13	-		1.54e-23	0	51927.4	-0.0913638	-0.616077	0.251445		9.70362	9.92748	9.86981	9.47805	10.1192	9.82222	9.67292	9.68968	18	15	16	16	17	16	17	18
P48729	CSNK1A1	Casein kinase I isoform alpha	-		8.07e-20	0	38914.8	0.17264	1.76306	0.891605		11.0069	10.646	11.0283	10.7958	10.8924	11.1191	11.0169	11.0036	14	14	14	14	14	14	14	13
P48730;P48730-2	CSNK1D	Casein kinase I isoform delta;Isoform 2 of Casein kinase I isoform delta	-		2.14e-22	0	NaN	0.19485	1.25414	0.591021		10.1398	9.84841	10.3179	9.78091	9.80053	10.0236	10.1778	10.3157	5	6	6	6	5	6	5	5
P48735	IDH2	Isocitrate dehydrogenase [NADP], mitochondrial	+		9.81e-27	0	50909.3	0.119008	0.732322	0.308409		12.4568	12.4122	13.0014	12.3197	12.4577	12.6932	12.6664	12.5862	29	28	29	28	27	29	28	29
P48736	PIK3CG	Phosphatidylinositol 4,5-bisphosphate 3-kinase catalytic subunit gamma isoform	-		0.000594272	0.0020248	126454	0.238092	2.73028	1.14313		NaN	NaN	10.4685	10.4992	10.3851	10.588	NaN	10.79	0	0	2	1	2	2	0	1
P48739;P48739-3	PITPNB	Phosphatidylinositol transfer protein beta isoform;Isoform 3 of Phosphatidylinositol transfer protein beta isoform	-		6.06e-22	0	NaN	0.140408	2.81504	1.51495	+	11.6523	11.6193	11.7523	11.6733	11.591	11.887	11.7317	11.7753	27	26	27	27	26	26	27	27
P48740-2	MASP1	Isoform 2 of Mannan-binding lectin serine protease 1	-		4.74e-30	0	81860.3	-1.25684	-1.76752	0.894281		9.66769	9.02746	10.1341	11.2032	8.05037	8.13545	8.58387	8.35981	12	8	14	14	7	9	9	9
P48745	CCN3	CCN family member 3	-		4.43e-12	0	39162.2	-1.73293	-4.28886	1.63263	+	8.68098	NaN	8.6182	NaN	7.81093	NaN	6.87883	6.39538	7	0	7	0	5	0	3	5
P48960;P48960-2;P48960-3	ADGRE5	Adhesion G protein-coupled receptor E5;Isoform 2 of Adhesion G protein-coupled receptor E5;Isoform 3 of Adhesion G protein-coupled receptor E5	-		1.61e-16	0	NaN	-1.01041	-2.56614	1.37105	+	10.8907	11.7989	11.0112	10.0531	11.4368	10.0215	10.1138	9.94783	15	16	15	15	14	14	14	15
P49005	POLD2	DNA polymerase delta subunit 2	-		4.92e-22	0	51289.5	-0.0638525	-0.249062	0.0906477		9.19793	8.89226	9.12541	8.30324	8.72752	8.71293	8.49084	9.1525	12	10	11	9	11	9	8	11
P49006	MARCKSL1	MARCKS-related protein	-		1.87e-10	0	19528.8	1.29959	2.64995	1.41986	+	10.7092	11.599	10.2617	12.3771	11.0253	12.5611	12.4978	12.4232	2	2	2	2	2	2	2	2
P49023	PXN	Paxillin	-		2.44e-21	0	64505.3	-0.199301	-2.2897	1.20782		11.4166	11.2963	11.1915	11.5332	11.2223	11.1864	11.1161	11.0955	23	24	23	23	24	24	24	24
P49069	CAMLG	Calcium signal-modulating cyclophilin ligand	-		7.15e-17	0	32952.6	0.135679	0.811715	0.348769		9.23107	9.1577	9.59624	9.14091	8.89048	9.40781	9.14927	9.4598	14	12	9	12	12	12	11	13
P49116	NR2C2	Nuclear receptor subfamily 2 group C member 2	-		6.74e-18	0	65414.5	-0.10077	-0.798281	0.341861		7.96354	7.71775	8.08985	7.61601	8.02459	7.86005	7.77493	7.70976	10	8	8	6	8	7	8	8
P49137	MAPKAPK2	MAP kinase-activated protein kinase 2	-		5.16e-24	0	45567.8	0.0749954	0.447286	0.17369		10.2038	9.6821	10.2127	9.6451	9.79759	10.0318	9.96404	9.95397	16	16	16	15	15	16	15	14
P49184	DNASE1L1	Deoxyribonuclease-1-like 1	-		6.86e-14	0	33892.8	-0.334024	-1.59134	0.788777		8.25003	8.22601	8.77632	8.54185	7.88781	8.11402	8.04744	7.84569	7	6	7	6	5	5	5	5
P49189	ALDH9A1	4-trimethylaminobutyraldehyde dehydrogenase	+		1.12e-20	0	53801.9	-0.117592	-1.4008	0.676102		13.2425	13.1783	12.9592	13.2264	12.9763	12.9588	13.0378	13.0003	29	28	26	29	28	28	28	27
P49207	RPL34	60S ribosomal protein L34	-		6.39e-14	0	13293	0.0496653	0.742664	0.313602		13.6657	13.5947	13.4535	13.4587	13.633	13.6729	13.5287	13.6308	7	7	7	7	7	7	7	7
P49247	RPIA	Ribose-5-phosphate isomerase	+		2.83e-22	0	33268.9	0.324138	3.97031	2.13286	+	9.48599	9.47924	9.215	9.31007	9.30653	9.75587	9.5743	9.72035	7	5	6	6	6	6	5	5
P49257	LMAN1	Protein ERGIC-53	-		5.59e-26	0	57549	-0.0922197	-0.498078	0.196436		12.8348	13.312	12.5826	13.2198	13.2004	12.8983	12.9725	12.9423	25	25	25	24	24	24	25	22
P49281;P49281-2;P49281-3;P49281-4;P49281-5	SLC11A2	Natural resistance-associated macrophage protein 2;Isoform 1 of Natural resistance-associated macrophage protein 2;Isoform 3 of Natural resistance-associated macrophage protein 2;Isoform 4 of Natural resistance-associated macrophage protein 2;Isoform 5 of Natural resistance-associated macrophage protein 2	-		1.08e-12	0	NaN	-0.625895	-2.59003	1.385	+	11.4412	10.9298	11.5575	10.7604	11.1279	10.1909	10.5967	10.8248	2	3	3	2	2	3	1	2
P49321	NASP	Nuclear autoantigenic sperm protein	-		1.23e-23	0	85237.7	0.172177	0.591974	0.23997		11.0534	10.2483	10.8725	9.90933	10.8585	10.8093	10.7092	10.7632	26	21	26	23	26	26	25	26
P49327	FASN	Fatty acid synthase	+		1.7e-25	0	273427	0.157835	0.78652	0.335839		13.4856	13.2075	13.8278	12.9427	13.2092	13.5208	13.4905	13.4659	123	127	126	124	122	123	126	120
P49336;P49336-2	CDK8	Cyclin-dependent kinase 8;Isoform 2 of Cyclin-dependent kinase 8	-		2.09e-14	0	NaN	-0.216794	-1.33384	0.63704		8.70986	8.39746	8.92965	8.52948	9.03786	8.42257	8.51468	8.57494	5	3	5	4	5	4	4	3
P49354	FNTA	Protein farnesyltransferase/geranylgeranyltransferase type-1 subunit alpha	-		1.95e-17	0	44408.6	0.214732	2.57958	1.3789	+	10.4537	10.6593	10.3583	10.6841	10.4849	10.751	10.7441	10.7334	14	14	14	14	14	14	14	14
P49356	FNTB	Protein farnesyltransferase subunit beta			8.74e-24	0	48773.6	0.163425	2.64968	1.4197	+	9.52069	9.66182	9.47882	9.51183	9.70744	9.76859	9.73657	9.71348	12	12	12	14	13	11	13	13
P49366	DHPS	Deoxyhypusine synthase	-		1.31e-19	0	40970.6	0.101542	0.434167	0.167909		8.74671	8.62092	8.1312	7.80488	8.5492	8.50619	8.44374	8.46645	7	10	8	7	9	8	9	10
P49368	CCT3	T-complex protein 1 subunit gamma	-		4.66e-29	0	60533.9	0.226512	4.72449	2.48906	+	13.7436	13.7429	13.5987	13.571	13.679	13.9035	13.8939	13.8833	45	44	43	44	44	46	44	43
P49406	MRPL19	39S ribosomal protein L19, mitochondrial	+	LSU	9.31e-16	0	33535	-0.112903	-0.633002	0.259573		10.7949	10.7527	11.022	10.2568	10.6687	10.7052	10.4176	10.6355	12	11	10	10	11	11	11	11
P49407;P49407-2	ARRB1	Beta-arrestin-1;Isoform 1B of Beta-arrestin-1	-		1.95e-13	0	NaN	1.01554	3.6527	1.97176	+	8.20864	7.42944	8.57746	8.38352	7.80229	9.17848	9.01668	9.09227	10	6	10	10	8	11	10	9
P49411	TUFM	Elongation factor Tu, mitochondrial	+		1.13e-20	0	49541.5	-0.035524	-0.256868	0.0937393		12.9004	12.9539	13.2935	12.668	12.9052	13.0011	12.8788	12.8461	31	31	31	29	31	31	32	31
P49418;P49418-2	AMPH	Amphiphysin;Isoform 2 of Amphiphysin	-		1.2e-17	0	NaN	-0.340571	-0.989488	0.442934		9.97372	10.1455	9.44967	8.70961	9.8773	9.30459	9.22112	9.34604	15	15	15	13	16	13	15	15
P49419-2	ALDH7A1	Isoform 2 of Alpha-aminoadipic semialdehyde dehydrogenase	+		1.47e-21	0	55366.4	-0.0231296	-0.347835	0.130861		12.3145	12.5784	12.5513	12.5648	12.4513	12.4642	12.4598	12.4828	30	29	31	29	31	30	31	31
P49427	CDC34	Ubiquitin-conjugating enzyme E2 R1	-		4.09e-17	0	26736.8	0.832268	4.59315	2.42961	+	9.4273	9.65277	9.87743	9.09646	9.62542	10.2681	10.4928	10.3435	7	6	5	6	6	7	6	6
P49441	INPP1	Inositol polyphosphate 1-phosphatase	-		1.72e-14	0	43998	-0.114187	-0.437295	0.169284		10.0372	9.24417	10.1916	9.2838	9.65035	9.62621	9.42647	9.64902	10	10	10	10	11	11	8	9
P49458	SRP9	Signal recognition particle 9 kDa protein	-		2.99e-08	0	10111.7	0.0764501	0.505081	0.199617		12.9149	13.1579	12.4865	13.0315	12.9363	12.9658	12.9654	13.0145	5	5	5	5	5	5	5	6
P49459	UBE2A	Ubiquitin-conjugating enzyme E2 A	-		6.14e-10	0	17315.4	-0.0179705	-0.227668	0.0822509		11.5085	11.378	11.3145	11.3714	11.6199	11.4868	11.4201	11.3546	3	3	3	3	3	3	2	3
P49585	PCYT1A	Choline-phosphate cytidylyltransferase A	-		4.29e-20	0	41731	0.0659479	0.770871	0.327865		11.9738	11.7906	11.9451	11.6841	11.6965	11.9216	11.8087	11.9216	20	20	19	19	20	20	17	18
P49588	AARS1	Alanine--tRNA ligase, cytoplasmic	-		6.6e-28	0	106810	0.187056	0.881516	0.385149		12.9431	13.2936	12.4802	13.3259	13.2344	13.2559	13.2147	13.2569	53	54	49	53	54	53	52	51
P49589-3	CARS1	Isoform 3 of Cysteine--tRNA ligase, cytoplasmic	-		1.3e-27	0	94637.6	0.158894	0.606672	0.246953		11.8466	12.2198	11.3211	12.416	12.2572	12.1772	12.1524	12.1836	50	49	49	53	52	52	51	48
P49590;P49590-2	HARS2	Histidine--tRNA ligase, mitochondrial;Isoform 2 of Histidine--tRNA ligase, mitochondrial	+		2.23e-26	0	NaN	-0.089001	-0.552181	0.22129		9.32268	9.18232	9.45226	8.79954	9.31567	9.09926	9.27922	8.998	14	12	12	12	10	13	12	11
P49591	SARS1	Serine--tRNA ligase, cytoplasmic	-		9.02e-19	0	58777.3	0.29479	1.00668	0.45229		11.9181	12.8811	11.7542	12.0336	12.6544	12.5474	12.5464	12.5353	38	39	35	38	38	39	38	38
P49593	PPM1F	Protein phosphatase 1F	-		1.25e-24	0	49830.8	-0.332241	-2.07048	1.07659		11.2073	11.2168	11.6513	11.2359	10.9149	10.9975	10.9072	10.8343	17	18	18	19	18	18	18	16
P49641;P49641-1	MAN2A2	Alpha-mannosidase 2x;Isoform 1 of Alpha-mannosidase 2x	-		1.13e-10	0	NaN	-0.240055	-0.813823	0.349855		9.35086	8.30937	9.31155	9.16181	8.78846	8.65961	9.10392	8.46953	7	5	8	9	9	6	3	3
P49642	PRIM1	DNA primase small subunit	-		1.58e-08	0	49902	-0.511813	-1.32171	0.590424		8.86745	NaN	8.51941	NaN	8.02663	8.2929	7.35908	8.22608	3	0	3	0	3	3	2	3
P49643	PRIM2	DNA primase large subunit	-		1.62e-11	0	58806	-0.315772	-1.48183	0.702285		8.87505	NaN	8.21783	8.16743	8.5381	8.09872	7.97084	8.33193	9	0	8	3	6	7	3	5
P49662;P49662-2	CASP4	Caspase-4;Isoform 2 of Caspase-4	-		1.8e-14	0	NaN	0.311351	2.03436	1.05488		10.2359	9.89505	9.6843	10.1169	10.2368	10.4737	10.2162	10.3455	14	14	13	15	15	15	16	15
P49674	CSNK1E	Casein kinase I isoform epsilon			4.16e-30	0	47315.1	0.255596	5.12798	2.66529	+	9.65701	9.58749	9.73606	9.53283	9.65819	9.93781	9.88297	9.84896	14	14	13	14	13	13	13	11
P49711	CTCF	Transcriptional repressor CTCF	-		7.79e-28	0	82785.4	-0.140975	-0.803563	0.344573		8.79963	8.57958	8.74806	8.49273	9.18113	8.53871	8.496	8.82304	11	11	10	12	10	12	12	11
P49716	CEBPD	CCAAT/enhancer-binding protein delta	-		1.27e-09	0	28467	0.190251	0.39806	0.148181		NaN	9.07929	NaN	9.76919	8.13169	9.08046	9.19744	9.27301	0	4	0	5	1	5	5	5
P49720	PSMB3	Proteasome subunit beta type-3	-		2.82e-21	0	22948.9	0.198438	2.60683	1.39479	+	12.4939	12.5958	12.296	12.4649	12.4546	12.7636	12.6421	12.5727	14	15	14	15	15	14	14	13
P49721	PSMB2	Proteasome subunit beta type-2	-		2.33e-14	0	22836.3	0.163309	4.31852	2.30183	+	12.5149	12.6478	12.5001	12.5135	12.5765	12.7235	12.6915	12.7266	15	15	15	16	15	15	15	14
P49736	MCM2	DNA replication licensing factor MCM2	-		2.46e-27	0	101896	-0.157751	-0.3449	0.129632		10.7187	9.65216	10.5576	8.92377	10.5205	9.95229	9.92859	9.8695	38	29	35	29	35	33	34	33
P49746	THBS3	Thrombospondin-3	-		9.02e-21	0	104201	-0.016463	-0.0583301	0.0196579		8.6414	9.37267	9.1096	NaN	9.75509	9.24191	9.07448	9.29329	12	15	11	0	16	15	13	13
P49748;P49748-3	ACADVL	Very long-chain specific acyl-CoA dehydrogenase, mitochondrial;Isoform 3 of Very long-chain specific acyl-CoA dehydrogenase, mitochondrial	+		1.73e-29	0	NaN	-0.720942	-4.05301	2.17371	+	12.4611	12.1582	12.9804	12.5275	12.4375	11.7493	11.8013	11.8254	38	36	38	35	36	35	38	37
P49750	YLPM1	YLP motif-containing protein 1	-		3.48e-36	0	241645	0.0585462	0.733995	0.309248		9.5787	9.42101	9.68745	9.66838	9.51026	9.72197	9.51555	9.65759	55	52	52	53	49	52	55	50
P49754	VPS41	Vacuolar protein sorting-associated protein 41 homolog	-		1.24e-20	0	98566.1	-0.143932	-0.903625	0.396838		9.29798	9.16433	9.70094	9.34259	9.03059	9.3097	9.09278	9.08758	33	34	36	37	36	35	36	35
P49755	TMED10	Transmembrane emp24 domain-containing protein 10	-		1.52e-20	0	24976	-0.236652	-1.57717	0.780338		13.3408	13.5546	12.9169	13.3068	13.3124	13.0027	13.21	12.9363	14	14	14	14	14	14	14	14
[truncated: 4,993 more rows]
